# Supplementary material for: 8-Hy­droxy-5,7-dimethyl­quinolin-1-ium hydrogen sulfate
Source: Acta Crystallogr Sect E Struct Rep Online. 2012 Dec 8;69(Pt 1):o42–3. doi: 10.1107/S1600536812049483 (PMC3588270; doi:10.1107/S1600536812049483)
Supplement: Supplementary file 1 [file e-69-00o42-sup1.cif]

##############################################################################
#                                                                            #
# This CIF contains the data in a paper accepted for publication in          #
# Acta Crystallographica Section E. It conforms to the requirements of       #
# Notes for Authors for Acta Crystallographica Section E, and has been       #
# peer reviewed under the auspices of the IUCr Commission on Journals.       #
#                                                                            #
# Full details of the Crystallographic Information File format               #
# are given in the paper "The Crystallographic Information File (CIF):       #
# a New Standard Archive File for Crystallography" by S. R. Hall, F. H.      #
# Allen and I. D. Brown [Acta Cryst. (1991), A47, 655-685].                  #
#                                                                            #
# The current version of the core CIF dictionary is obtainable from          #
# ftp://ftp.iucr.org/pub/cif_core.dic.                                       #
#                                                                            #
# Software is freely available for graphical display of the structure(s)     #
# in this CIF. For information consult the CIF software page                 #
# http://www.iucr.org/resources/cif/software.                                #
#                                                                            #
# This file may be used for bona fide research purposes within the           #
# scientific community so long as proper attribution is given to the journal # 
# article from which it was obtained.                                        #
#                                                                            #
##############################################################################
data_global
_audit_creation_method     'form.cif (version 2.0)'
_journal_data_validation_number     ?
_journal_date_recd_electronic     2012-11-27
_journal_date_accepted     2012-12-03
_journal_name_full     'Acta Crystallographica, Section E'
_journal_year     2013
_journal_volume     69
_journal_issue      1
_journal_page_first     o42
_journal_page_last     o43
_journal_paper_category     QO
_journal_paper_doi     10.1107/S1600536812049483
_journal_coeditor_code     IS5225
_publ_contact_author_name     'Ibrahim Abdul Razak'
_publ_contact_author_address
;
      School of Physics
      Universiti Sains Malaysia
      11800 USM, Penang
      Malaysia
;
_publ_contact_author_email     'arazaki@usm.my'
_publ_contact_author_fax     '604 6579150'
_publ_contact_author_phone     '604 6535306'
_publ_section_title
;
8-Hydroxy-5,7-dimethylquinolin-1-ium hydrogen sulfate
;
loop_
    _publ_author_name
    _publ_author_footnote
    _publ_author_address
    'Kaliyaperumal Thanigaimani' ?
;
School of Physics
Universiti Sains Malaysia
11800 USM, Penang
Malaysia
;
    'Nuridayanti Che Khalib' ?
;
School of Physics
Universiti Sains Malaysia
11800 USM, Penang
Malaysia
;
    'Suhana Arshad' ?
;
School of Physics
Universiti Sains Malaysia
11800 USM, Penang
Malaysia
;
    'Ibrahim Abdul Razak'
;
Thomson Reuters ResearcherID: A-5599-2009.
;
;
School of Physics
Universiti Sains Malaysia
11800 USM, Penang
Malaysia
;
data_I
_audit_creation_method     SHELXL-97
_chemical_name_systematic
;
8-Hydroxy-5,7-dimethylquinolin-1-ium hydrogen sulfate
;
_chemical_name_common     ?
_chemical_formula_moiety     'C11 H12 N O +, H O4 S -'
_chemical_formula_sum     'C11 H13 N O5 S'
_chemical_formula_iupac     'C11 H12 N O +, H S O4 -'
_chemical_formula_weight     271.28
_chemical_melting_point     ?
_symmetry_cell_setting     orthorhombic
_symmetry_space_group_name_H-M     'P 21 21 21'
_symmetry_space_group_name_Hall     'P 2ac 2ab'
loop_
    _symmetry_equiv_pos_as_xyz
    'x, y, z'
    '-x+1/2, -y, z+1/2'
    '-x, y+1/2, -z+1/2'
    'x+1/2, -y+1/2, -z'
_cell_length_a     6.6750(9)
_cell_length_b     11.6952(14)
_cell_length_c     14.7283(18)
_cell_angle_alpha     90.00
_cell_angle_beta     90.00
_cell_angle_gamma     90.00
_cell_volume     1149.8(3)
_cell_formula_units_Z     4
_cell_measurement_reflns_used     6153
_cell_measurement_theta_min     2.77
_cell_measurement_theta_max     29.90
_cell_measurement_temperature     100.0(10)
_exptl_crystal_description     'block'
_exptl_crystal_colour     'yellow'
_exptl_crystal_size_max     0.41
_exptl_crystal_size_mid     0.17
_exptl_crystal_size_min     0.15
_exptl_crystal_density_diffrn     1.567
_exptl_crystal_density_meas     ?
_exptl_crystal_density_method     'not measured'
_exptl_crystal_F_000     568
_exptl_absorpt_coefficient_mu     0.295
_exptl_absorpt_correction_type     multi-scan
_exptl_absorpt_process_details     '(<i>SADABS</i>; Bruker, 2009)'
_exptl_absorpt_correction_T_min     0.8888
_exptl_absorpt_correction_T_max     0.9562
_exptl_special_details
;
The crystal was placed in the cold stream of an Oxford Cryosystems Cobra
open-flow nitrogen cryostat (Cosier & Glazer, 1986) operating at 100.0 (1) K.
;
_diffrn_ambient_temperature     100.0(10)
_diffrn_radiation_type     MoK\a
_diffrn_radiation_wavelength     0.71073
_diffrn_radiation_source     'fine-focus sealed tube'
_diffrn_radiation_monochromator     graphite
_diffrn_measurement_device_type
;
Bruker APEXII DUO CCD area-detector
;
_diffrn_measurement_method     '\f and \w scans'
_diffrn_detector_area_resol_mean     ?
_diffrn_reflns_number     9735
_diffrn_reflns_av_R_equivalents     0.0397
_diffrn_reflns_av_sigmaI/netI     0.0416
_diffrn_reflns_theta_min     2.77
_diffrn_reflns_theta_max     30.04
_diffrn_reflns_theta_full     30.04
_diffrn_measured_fraction_theta_max     0.996
_diffrn_measured_fraction_theta_full     0.996
_diffrn_reflns_limit_h_min     -9
_diffrn_reflns_limit_h_max     9
_diffrn_reflns_limit_k_min     -16
_diffrn_reflns_limit_k_max     16
_diffrn_reflns_limit_l_min     -20
_diffrn_reflns_limit_l_max     20
_diffrn_standards_number     0
_diffrn_standards_interval_count     .
_diffrn_standards_interval_time     .
_diffrn_standards_decay_%     ?
_refine_special_details
;
Refinement of <i>F</i>^2^ against ALL reflections. The weighted <i>R</i>-factor
<i>wR</i> and goodness of fit <i>S</i> are based on <i>F</i>^2^, conventional
<i>R</i>-factors <i>R</i> are based on <i>F</i>, with <i>F</i> set to zero for
negative <i>F</i>^2^. The threshold expression of <i>F</i>^2^ >
\s(<i>F</i>^2^) is used only for calculating <i>R</i>-factors(gt) <i>etc</i>.
and is not relevant to the choice of reflections for refinement.
<i>R</i>-factors based on <i>F</i>^2^ are statistically about twice as large
as those based on <i>F</i>, and <i>R</i>- factors based on ALL data will be
even larger.
;
_reflns_number_total     3341
_reflns_number_gt     3142
_reflns_threshold_expression     I>2\s(I)
_refine_ls_structure_factor_coef     Fsqd
_refine_ls_matrix_type     full
_refine_ls_R_factor_all     0.0427
_refine_ls_R_factor_gt     0.0393
_refine_ls_wR_factor_gt     0.1010
_refine_ls_wR_factor_ref     0.1028
_refine_ls_goodness_of_fit_ref     1.050
_refine_ls_restrained_S_all     1.050
_refine_ls_number_reflns     3341
_refine_ls_number_parameters     178
_refine_ls_number_restraints     0
_refine_ls_hydrogen_treatment     mixed
_refine_ls_weighting_scheme     calc
_refine_ls_weighting_details
         'calc w=1/[\s^2^(Fo^2^)+(0.0699P)^2^+0.0691P] where P=(Fo^2^+2Fc^2^)/3'
_atom_sites_solution_hydrogens     geom
_atom_sites_solution_primary     direct
_atom_sites_solution_secondary     difmap
_refine_ls_shift/su_max     0.001
_refine_ls_shift/su_mean     0.000
_refine_diff_density_max     0.841
_refine_diff_density_min     -0.422
_refine_ls_extinction_method     none
_refine_ls_extinction_coef     ?
_refine_ls_abs_structure_details     'Flack (1983), 1410 Friedel pairs'
_refine_ls_abs_structure_Flack     0.43(7)
loop_
    _atom_type_symbol
    _atom_type_description
    _atom_type_scat_dispersion_real
    _atom_type_scat_dispersion_imag
    _atom_type_scat_source
    'C' 'C' 0.0033 0.0016
                         'International Tables Vol C Tables 4.2.6.8 and 6.1.1.4'
    'H' 'H' 0.0000 0.0000
                         'International Tables Vol C Tables 4.2.6.8 and 6.1.1.4'
    'N' 'N' 0.0061 0.0033
                         'International Tables Vol C Tables 4.2.6.8 and 6.1.1.4'
    'O' 'O' 0.0106 0.0060
                         'International Tables Vol C Tables 4.2.6.8 and 6.1.1.4'
    'S' 'S' 0.1246 0.1234
                         'International Tables Vol C Tables 4.2.6.8 and 6.1.1.4'
_computing_data_collection     'APEX2 (Bruker, 2009)'
_computing_cell_refinement     'SAINT (Bruker, 2009)'
_computing_data_reduction     'SAINT (Bruker, 2009)'
_computing_structure_solution     'SHELXTL (Sheldrick, 2008)'
_computing_structure_refinement     'SHELXTL (Sheldrick, 2008)'
_computing_molecular_graphics     'SHELXTL (Sheldrick, 2008)'
_computing_publication_material
;
SHELXTL (Sheldrick, 2008) and PLATON (Spek, 2009)
;
loop_
    _atom_site_type_symbol
    _atom_site_label
    _atom_site_fract_x
    _atom_site_fract_y
    _atom_site_fract_z
    _atom_site_U_iso_or_equiv
    _atom_site_adp_type
    _atom_site_calc_flag
    _atom_site_refinement_flags
    _atom_site_occupancy
    _atom_site_symmetry_multiplicity
    _atom_site_disorder_assembly
    _atom_site_disorder_group
    S S1 0.15917(7) 0.73295(3) 0.89075(3) 0.01680(11) Uani d . 1 1 . .
    O O1 0.3784(2) 0.68512(11) 0.89220(9) 0.0235(3) Uani d . 1 1 . .
    O O2 0.0640(3) 0.66640(10) 0.82023(10) 0.0284(3) Uani d . 1 1 . .
    O O3 0.1707(3) 0.85435(10) 0.87008(9) 0.0270(3) Uani d . 1 1 . .
    O O4 0.0779(3) 0.70976(12) 0.98112(10) 0.0307(3) Uani d . 1 1 . .
    O O5 0.7154(2) 0.37726(9) 1.19245(7) 0.0180(3) Uani d . 1 1 . .
    N N1 0.7224(2) 0.45539(10) 1.01976(9) 0.0145(3) Uani d . 1 1 . .
    C C1 0.7217(3) 0.33937(12) 1.03458(9) 0.0126(3) Uani d . 1 1 . .
    C C2 0.7309(3) 0.50147(13) 0.93688(10) 0.0165(3) Uani d . 1 1 . .
    H H2A 0.7349 0.5822 0.9302 0.020 Uiso calc R 1 1 . .
    C C3 0.7339(3) 0.43178(14) 0.85994(10) 0.0175(3) Uani d . 1 1 . .
    H H3A 0.7394 0.4646 0.8010 0.021 Uiso calc R 1 1 . .
    C C4 0.7288(3) 0.31450(14) 0.87066(9) 0.0158(3) Uani d . 1 1 . .
    H H4A 0.7283 0.2665 0.8186 0.019 Uiso calc R 1 1 . .
    C C5 0.7243(3) 0.26499(13) 0.95828(9) 0.0128(3) Uani d . 1 1 . .
    C C6 0.7217(3) 0.14410(12) 0.97396(10) 0.0138(3) Uani d . 1 1 . .
    C C7 0.7275(3) 0.10657(13) 1.06266(10) 0.0156(3) Uani d . 1 1 . .
    H H7A 0.7291 0.0265 1.0733 0.019 Uiso calc R 1 1 . .
    C C8 0.7312(3) 0.18055(14) 1.13898(10) 0.0151(3) Uani d . 1 1 . .
    C C9 0.7197(3) 0.29722(12) 1.12470(9) 0.0137(3) Uani d . 1 1 . .
    C C10 0.7169(3) 0.06073(13) 0.89626(11) 0.0189(3) Uani d . 1 1 . .
    H H10A 0.7094 -0.0174 0.9201 0.028 Uiso calc R 1 1 . .
    H H10B 0.8388 0.0692 0.8598 0.028 Uiso calc R 1 1 . .
    H H10C 0.5994 0.0760 0.8583 0.028 Uiso calc R 1 1 . .
    C C11 0.7464(3) 0.13120(14) 1.23285(11) 0.0203(4) Uani d . 1 1 . .
    H H11A 0.8315 0.1804 1.2704 0.030 Uiso calc R 1 1 . .
    H H11B 0.8052 0.0545 1.2296 0.030 Uiso calc R 1 1 . .
    H H11C 0.6125 0.1264 1.2598 0.030 Uiso calc R 1 1 . .
    H H1N1 0.713(4) 0.5064(18) 1.0663(15) 0.015(5) Uiso d . 1 1 . .
    H H1O5 0.630(5) 0.359(2) 1.227(2) 0.038(8) Uiso d . 1 1 . .
    H H1O1 0.454(6) 0.718(3) 0.942(2) 0.060(10) Uiso d . 1 1 . .
loop_
    _atom_site_aniso_label
    _atom_site_aniso_U_11
    _atom_site_aniso_U_22
    _atom_site_aniso_U_33
    _atom_site_aniso_U_12
    _atom_site_aniso_U_13
    _atom_site_aniso_U_23
    S1 0.0199(2) 0.01535(16) 0.01516(16) 0.00047(15) -0.00309(16) -0.00102(12)
    O1 0.0210(7) 0.0244(5) 0.0250(6) 0.0039(5) 0.0003(6) -0.0053(5)
    O2 0.0380(9) 0.0183(5) 0.0289(6) -0.0014(6) -0.0167(7) -0.0033(5)
    O3 0.0395(9) 0.0146(5) 0.0268(6) -0.0008(6) -0.0120(6) -0.0010(4)
    O4 0.0316(8) 0.0373(7) 0.0232(6) 0.0046(7) 0.0116(6) 0.0026(5)
    O5 0.0252(7) 0.0174(5) 0.0113(4) -0.0031(5) 0.0034(5) -0.0027(4)
    N1 0.0161(7) 0.0135(5) 0.0139(5) 0.0003(5) 0.0017(5) 0.0007(4)
    C1 0.0130(7) 0.0129(6) 0.0120(6) 0.0003(6) 0.0007(6) 0.0000(5)
    C2 0.0174(8) 0.0151(6) 0.0170(6) 0.0011(6) 0.0006(7) 0.0044(5)
    C3 0.0179(9) 0.0205(7) 0.0142(6) -0.0002(7) 0.0005(7) 0.0039(5)
    C4 0.0169(8) 0.0193(6) 0.0112(6) -0.0002(6) 0.0003(6) 0.0004(5)
    C5 0.0125(7) 0.0153(6) 0.0107(5) 0.0004(6) 0.0000(5) -0.0002(5)
    C6 0.0136(7) 0.0133(6) 0.0146(6) 0.0003(6) 0.0005(6) -0.0020(5)
    C7 0.0151(8) 0.0141(6) 0.0177(6) 0.0007(6) 0.0018(6) 0.0012(5)
    C8 0.0139(8) 0.0180(6) 0.0134(6) 0.0006(6) 0.0011(6) 0.0016(5)
    C9 0.0159(7) 0.0156(6) 0.0098(6) -0.0014(6) -0.0005(6) -0.0008(5)
    C10 0.0219(9) 0.0172(6) 0.0176(6) -0.0010(6) 0.0010(7) -0.0053(5)
    C11 0.0240(10) 0.0219(7) 0.0149(6) 0.0038(7) 0.0012(7) 0.0067(5)
_geom_special_details
;
All e.s.d.'s (except the e.s.d. in the dihedral angle between two l.s. planes)
are estimated using the full covariance matrix. The cell e.s.d.'s are taken
into account individually in the estimation of e.s.d.'s in distances, angles
and torsion angles; correlations between e.s.d.'s in cell parameters are only
used when they are defined by crystal symmetry. An approximate (isotropic)
treatment of cell e.s.d.'s is used for estimating e.s.d.'s involving l.s.
planes.
;
loop_
    _geom_bond_atom_site_label_1
    _geom_bond_atom_site_label_2
    _geom_bond_site_symmetry_2
    _geom_bond_distance
    _geom_bond_publ_flag
    S1 O2 . 1.4451(13) ?
    S1 O3 . 1.4542(12) ?
    S1 O4 . 1.4626(14) ?
    S1 O1 . 1.5668(15) ?
    O1 H1O1 . 0.97(4) ?
    O5 C9 . 1.3685(17) ?
    O5 H1O5 . 0.79(3) ?
    N1 C2 . 1.3355(18) ?
    N1 C1 . 1.3743(17) ?
    N1 H1N1 . 0.91(2) ?
    C1 C9 . 1.4160(18) ?
    C1 C5 . 1.4212(19) ?
    C2 C3 . 1.396(2) ?
    C2 H2A . 0.9500 ?
    C3 C4 . 1.381(2) ?
    C3 H3A . 0.9500 ?
    C4 C5 . 1.4148(18) ?
    C4 H4A . 0.9500 ?
    C5 C6 . 1.433(2) ?
    C6 C7 . 1.379(2) ?
    C6 C10 . 1.504(2) ?
    C7 C8 . 1.419(2) ?
    C7 H7A . 0.9500 ?
    C8 C9 . 1.383(2) ?
    C8 C11 . 1.502(2) ?
    C10 H10A . 0.9800 ?
    C10 H10B . 0.9800 ?
    C10 H10C . 0.9800 ?
    C11 H11A . 0.9800 ?
    C11 H11B . 0.9800 ?
    C11 H11C . 0.9800 ?
loop_
    _geom_angle_atom_site_label_1
    _geom_angle_atom_site_label_2
    _geom_angle_atom_site_label_3
    _geom_angle_site_symmetry_1
    _geom_angle_site_symmetry_3
    _geom_angle
    _geom_angle_publ_flag
    O2 S1 O3 . . 113.50(8) ?
    O2 S1 O4 . . 113.03(10) ?
    O3 S1 O4 . . 113.04(8) ?
    O2 S1 O1 . . 103.19(8) ?
    O3 S1 O1 . . 107.56(9) ?
    O4 S1 O1 . . 105.54(9) ?
    S1 O1 H1O1 . . 111(2) ?
    C9 O5 H1O5 . . 108(2) ?
    C2 N1 C1 . . 122.94(13) ?
    C2 N1 H1N1 . . 115.2(14) ?
    C1 N1 H1N1 . . 121.8(14) ?
    N1 C1 C9 . . 119.52(13) ?
    N1 C1 C5 . . 118.60(13) ?
    C9 C1 C5 . . 121.89(13) ?
    N1 C2 C3 . . 120.46(14) ?
    N1 C2 H2A . . 119.8 ?
    C3 C2 H2A . . 119.8 ?
    C4 C3 C2 . . 119.12(14) ?
    C4 C3 H3A . . 120.4 ?
    C2 C3 H3A . . 120.4 ?
    C3 C4 C5 . . 120.74(13) ?
    C3 C4 H4A . . 119.6 ?
    C5 C4 H4A . . 119.6 ?
    C4 C5 C1 . . 118.11(13) ?
    C4 C5 C6 . . 123.44(13) ?
    C1 C5 C6 . . 118.45(12) ?
    C7 C6 C5 . . 117.81(13) ?
    C7 C6 C10 . . 121.01(13) ?
    C5 C6 C10 . . 121.17(13) ?
    C6 C7 C8 . . 123.86(14) ?
    C6 C7 H7A . . 118.1 ?
    C8 C7 H7A . . 118.1 ?
    C9 C8 C7 . . 118.70(13) ?
    C9 C8 C11 . . 121.54(14) ?
    C7 C8 C11 . . 119.75(14) ?
    O5 C9 C8 . . 124.42(13) ?
    O5 C9 C1 . . 116.46(13) ?
    C8 C9 C1 . . 119.05(13) ?
    C6 C10 H10A . . 109.5 ?
    C6 C10 H10B . . 109.5 ?
    H10A C10 H10B . . 109.5 ?
    C6 C10 H10C . . 109.5 ?
    H10A C10 H10C . . 109.5 ?
    H10B C10 H10C . . 109.5 ?
    C8 C11 H11A . . 109.5 ?
    C8 C11 H11B . . 109.5 ?
    H11A C11 H11B . . 109.5 ?
    C8 C11 H11C . . 109.5 ?
    H11A C11 H11C . . 109.5 ?
    H11B C11 H11C . . 109.5 ?
loop_
    _geom_torsion_atom_site_label_1
    _geom_torsion_atom_site_label_2
    _geom_torsion_atom_site_label_3
    _geom_torsion_atom_site_label_4
    _geom_torsion_site_symmetry_1
    _geom_torsion_site_symmetry_2
    _geom_torsion_site_symmetry_3
    _geom_torsion_site_symmetry_4
    _geom_torsion
    _geom_torsion_publ_flag
    C2 N1 C1 C9 . . . . 177.73(17) ?
    C2 N1 C1 C5 . . . . -1.9(3) ?
    C1 N1 C2 C3 . . . . 1.8(3) ?
    N1 C2 C3 C4 . . . . -0.3(3) ?
    C2 C3 C4 C5 . . . . -1.2(3) ?
    C3 C4 C5 C1 . . . . 1.1(3) ?
    C3 C4 C5 C6 . . . . -179.12(17) ?
    N1 C1 C5 C4 . . . . 0.4(2) ?
    C9 C1 C5 C4 . . . . -179.20(17) ?
    N1 C1 C5 C6 . . . . -179.41(16) ?
    C9 C1 C5 C6 . . . . 1.0(3) ?
    C4 C5 C6 C7 . . . . 176.82(17) ?
    C1 C5 C6 C7 . . . . -3.4(3) ?
    C4 C5 C6 C10 . . . . -2.0(3) ?
    C1 C5 C6 C10 . . . . 177.83(16) ?
    C5 C6 C7 C8 . . . . 1.5(3) ?
    C10 C6 C7 C8 . . . . -179.68(18) ?
    C6 C7 C8 C9 . . . . 2.9(3) ?
    C6 C7 C8 C11 . . . . -177.37(18) ?
    C7 C8 C9 O5 . . . . 177.81(17) ?
    C11 C8 C9 O5 . . . . -1.9(3) ?
    C7 C8 C9 C1 . . . . -5.3(3) ?
    C11 C8 C9 C1 . . . . 175.01(17) ?
    N1 C1 C9 O5 . . . . 1.0(3) ?
    C5 C1 C9 O5 . . . . -179.39(16) ?
    N1 C1 C9 C8 . . . . -176.17(17) ?
    C5 C1 C9 C8 . . . . 3.4(3) ?
loop_
    _geom_hbond_atom_site_label_D
    _geom_hbond_atom_site_label_H
    _geom_hbond_atom_site_label_A
    _geom_hbond_site_symmetry_A
    _geom_hbond_distance_DH
    _geom_hbond_distance_HA
    _geom_hbond_distance_DA
    _geom_hbond_angle_DHA
    _geom_hbond_publ_flag
    N1 H1N1 O3 4_567 0.91(2) 1.90(2) 2.7753(17) 161(2) yes
    O5 H1O5 O2 2_565 0.79(3) 1.91(3) 2.698(2) 172(2) yes
    O1 H1O1 O4 4_567 0.97(4) 1.64(4) 2.601(2) 172(3) yes
    C3 H3A O5 2_664 0.95 2.46 3.3448(19) 154 yes
    C11 H11C O3 2_565 0.98 2.50 3.445(3) 161 yes
_iucr_refine_instructions_details
;
TITL mo_kty156_0m in P2(1)2(1)2(1) (100K)
CELL 0.71073   6.6750  11.6952  14.7283  90.000  90.000  90.000
ZERR    4.00   0.0009   0.0014   0.0018   0.000   0.000   0.000
LATT -1
SYMM 0.5-X, -Y, 0.5+Z
SYMM -X, 0.5+Y, 0.5-Z
SYMM 0.5+X, 0.5-Y, -Z
SFAC C H N O S
UNIT 44 52 4 20 4
TEMP -173.000
SIZE 0.153 0.17 0.409
L.S. 10
BOND $H
FMAP 2 1 60
OMIT -2 2 3
EQIV $1 1/2+x,3/2-y,2-z
HTAB N1 O3_$1
EQIV $2 1/2+x,3/2-y,2-z
HTAB O1 O4_$2
TWIN
ACTA
CONF
PLAN 20
WGHT      0.0699      0.0691
BASF   0.42993
FVAR       0.40626
S1    5    0.159165    0.732946    0.890753    11.00000    0.01989    0.01535 =
         0.01516   -0.00102   -0.00309    0.00047
O1    4    0.378402    0.685124    0.892203    11.00000    0.02104    0.02437 =
         0.02497   -0.00535    0.00031    0.00388
O2    4    0.064004    0.666398    0.820227    11.00000    0.03796    0.01826 =
         0.02894   -0.00335   -0.01666   -0.00140
O3    4    0.170748    0.854348    0.870080    11.00000    0.03951    0.01463 =
         0.02682   -0.00104   -0.01201   -0.00081
O4    4    0.077895    0.709758    0.981119    11.00000    0.03162    0.03729 =
         0.02319    0.00256    0.01160    0.00457
O5    4    0.715373    0.377263    1.192450    11.00000    0.02524    0.01744 =
         0.01126   -0.00274    0.00337   -0.00306
N1    3    0.722399    0.455390    1.019762    11.00000    0.01608    0.01349 =
         0.01387    0.00071    0.00170    0.00030
C1    1    0.721739    0.339375    1.034585    11.00000    0.01299    0.01291 =
         0.01203    0.00000    0.00067    0.00031
C2    1    0.730905    0.501468    0.936884    11.00000    0.01739    0.01512 =
         0.01698    0.00436    0.00056    0.00107
AFIX  43
H2A   2    0.734929    0.582234    0.930244    11.00000   -1.20000
AFIX   0
C3    1    0.733925    0.431782    0.859943    11.00000    0.01788    0.02052 =
         0.01423    0.00394    0.00048   -0.00019
AFIX  43
H3A   2    0.739420    0.464599    0.800992    11.00000   -1.20000
AFIX   0
C4    1    0.728818    0.314496    0.870656    11.00000    0.01690    0.01929 =
         0.01122    0.00044    0.00030   -0.00016
AFIX  43
H4A   2    0.728322    0.266524    0.818604    11.00000   -1.20000
AFIX   0
C5    1    0.724315    0.264995    0.958282    11.00000    0.01253    0.01529 =
         0.01071   -0.00016    0.00002    0.00036
C6    1    0.721673    0.144099    0.973957    11.00000    0.01359    0.01326 =
         0.01456   -0.00199    0.00046    0.00028
C7    1    0.727470    0.106568    1.062656    11.00000    0.01514    0.01412 =
         0.01767    0.00118    0.00184    0.00074
AFIX  43
H7A   2    0.729067    0.026456    1.073293    11.00000   -1.20000
AFIX   0
C8    1    0.731188    0.180549    1.138985    11.00000    0.01390    0.01798 =
         0.01339    0.00159    0.00113    0.00060
C9    1    0.719733    0.297224    1.124704    11.00000    0.01593    0.01556 =
         0.00976   -0.00079   -0.00048   -0.00141
C10   1    0.716892    0.060730    0.896262    11.00000    0.02188    0.01724 =
         0.01758   -0.00530    0.00104   -0.00100
AFIX 137
H10A  2    0.709362   -0.017398    0.920072    11.00000   -1.50000
H10B  2    0.838816    0.069243    0.859815    11.00000   -1.50000
H10C  2    0.599383    0.076011    0.858263    11.00000   -1.50000
AFIX   0
C11   1    0.746405    0.131196    1.232847    11.00000    0.02404    0.02188 =
         0.01495    0.00672    0.00122    0.00381
AFIX 137
H11A  2    0.831512    0.180419    1.270422    11.00000   -1.50000
H11B  2    0.805183    0.054521    1.229559    11.00000   -1.50000
H11C  2    0.612452    0.126437    1.259820    11.00000   -1.50000
AFIX   0
H1N1  2    0.713363    0.506427    1.066262    11.00000    0.01473
H1O5  2    0.630486    0.359454    1.226983    11.00000    0.03837
H1O1  2    0.453757    0.717524    0.941974    11.00000    0.05967
HKLF 4 1 0 -1 0 -1 0 0 0 0 -1
REM  mo_kty156_0m in P2(1)2(1)2(1) (100K)
REM R1 =  0.0393 for   3142 Fo > 4sig(Fo)  and  0.0427 for all   3341 data
REM    178 parameters refined using      0 restraints
END
REM Highest difference peak  0.841,  deepest hole -0.422,  1-sigma level  0.080
Q1    1   0.1583  0.8000  0.8851  11.00000  0.05    0.84
Q2    1   0.7208  0.2038  0.9646  11.00000  0.05    0.67
Q3    1   0.7224  0.2392  1.1370  11.00000  0.05    0.62
Q4    1   0.7348  0.3741  0.8668  11.00000  0.05    0.53
Q5    1   0.7193  0.3995  1.0231  11.00000  0.05    0.52
Q6    1   0.0459  0.7434  0.8840  11.00000  0.05    0.50
Q7    1   0.2760  0.7182  0.8913  11.00000  0.05    0.44
Q8    1   0.1597  0.6611  0.8821  11.00000  0.05    0.37
Q9    1   0.7199  0.1071  0.9260  11.00000  0.05    0.35
Q10   1   0.7437  0.1524  1.1034  11.00000  0.05    0.34
Q11   1   0.0734  0.8601  0.8805  11.00000  0.05    0.34
Q12   1   0.7241  0.2857  0.9157  11.00000  0.05    0.33
Q13   1   0.7375  0.0614  1.2362  11.00000  0.05    0.33
Q14   1   0.7197 -0.0030  0.8997  11.00000  0.05    0.32
Q15   1   0.7496  0.1238  1.0191  11.00000  0.05    0.31
Q16   1   0.7243  0.2990  0.9981  11.00000  0.05    0.31
Q17   1  -0.0644  0.7024  0.8429  11.00000  0.05    0.30
Q18   1   0.0625  0.7322  0.8264  11.00000  0.05    0.29
Q19   1   0.7432  0.4578  0.8985  11.00000  0.05    0.29
Q20   1   0.6991  0.4408  1.1884  11.00000  0.05    0.26
;
