# Supplementary material for: 8-Hy­droxy-5,7-dimethyl­quinolin-1-ium hydrogen sulfate
Source: Acta Crystallogr Sect E Struct Rep Online. 2012 Dec 8;69(Pt 1):o42–3. doi: 10.1107/S1600536812049483 (PMC3588270; doi:10.1107/S1600536812049483)
Supplement: Supplementary file 2 [file e-69-00o42-Isup2.hkl]

# 
# h,k,l, Fc-squared, Fo-squared, sigma(Fo-squared) and status flag 
# 
data_I
_shelx_title ' mo_kty156_0m in P2(1)2(1)2(1) (100K)' 
_shelx_refln_list_code          4 
_shelx_F_calc_maximum      237.58 
_exptl_crystal_F_000       568.00 
_reflns_d_resolution_high  0.7100 
 
loop_ 
 _symmetry_equiv_pos_as_xyz 
 'x, y, z' 
 '-x+1/2, -y, z+1/2' 
 '-x, y+1/2, -z+1/2' 
 'x+1/2, -y+1/2, -z' 
 
_cell_length_a     6.6750 
_cell_length_b    11.6952 
_cell_length_c    14.7283 
_cell_angle_alpha  90.000 
_cell_angle_beta   90.000 
_cell_angle_gamma  90.000 
 
_shelx_F_squared_multiplier     1.000 
 
loop_ 
 _refln_index_h 
 _refln_index_k 
 _refln_index_l 
 _refln_F_squared_calc 
 _refln_F_squared_meas 
 _refln_F_squared_sigma 
 _refln_observed_status 
   2   0   0    56443.84    60587.76   2429.63 o 
   4   0   0     3051.86     3489.72    143.79 o 
   6   0   0      854.97     1070.69     49.98 o 
   8   0   0      143.20      138.09     10.99 o 
   1   1   0      780.80      687.06     20.05 o 
   2   1   0      571.65      541.13     16.86 o 
   3   1   0     2058.22      845.25     36.72 o 
   4   1   0      971.79     1163.90     36.02 o 
   5   1   0       39.24       43.17      3.83 o 
   6   1   0      968.23     1033.01     28.01 o 
   7   1   0        1.14       -0.57      1.94 o 
   8   1   0     1922.32     2069.60     46.72 o 
   9   1   0        0.00        1.21      3.40 o 
   0   2   0    13713.23    13748.16    552.08 o 
   1   2   0      341.01      292.28     41.35 o 
   2   2   0       26.82       19.77      3.36 o 
   3   2   0       69.36       88.02      5.26 o 
   4   2   0     1221.80     1128.01     34.15 o 
   5   2   0       41.65       43.33      3.63 o 
   6   2   0      168.79      162.08      7.28 o 
   7   2   0      125.38      138.70      7.17 o 
   8   2   0        6.65       11.50      3.19 o 
   9   2   0        2.12        6.18      7.19 o 
   1   3   0     1574.93     1401.86     43.10 o 
   2   3   0     2615.30     2265.82    110.54 o 
   3   3   0      939.99      714.14     43.21 o 
   4   3   0      647.05      583.61     18.33 o 
   5   3   0      146.33      148.52      6.19 o 
   6   3   0       78.82       78.97      4.93 o 
   7   3   0      112.27      109.04      6.28 o 
   8   3   0        6.96        7.56      5.32 o 
   9   3   0       54.15       60.59      8.38 o 
   0   4   0      124.04      183.21      5.68 o 
   1   4   0      690.38      673.69     13.09 o 
   2   4   0      202.25      238.25      6.42 o 
   3   4   0        3.09        8.32      3.08 o 
   4   4   0      570.70      487.81     16.14 o 
   5   4   0       35.67       39.27      3.38 o 
   6   4   0      307.95      282.14      9.87 o 
   7   4   0      101.65      107.48     11.54 o 
   8   4   0        5.62        9.95      5.49 o 
   9   4   0       14.85       20.45      5.74 o 
   1   5   0        4.57        2.92      1.18 o 
   2   5   0      372.45      321.20      8.80 o 
   3   5   0     2979.42     2885.09     64.05 o 
   4   5   0      320.24      242.71     24.58 o 
   5   5   0      607.68      532.46     24.95 o 
   6   5   0       91.33       75.61      8.91 o 
   7   5   0      103.54       90.22     10.70 o 
   8   5   0       57.61       65.65     10.87 o 
   0   6   0      719.18      812.36     17.87 o 
   1   6   0      675.32      704.15     12.25 o 
   2   6   0        2.45        0.72      0.56 o 
   3   6   0      830.29      762.89     27.83 o 
   4   6   0      175.37      180.18      8.79 o 
   5   6   0      249.23      216.50     14.92 o 
   6   6   0      414.24      384.21     22.90 o 
   7   6   0       53.09       41.06      8.23 o 
   8   6   0       16.25       20.00      6.81 o 
   1   7   0      635.10      585.52     10.49 o 
   2   7   0      498.92      509.31      9.31 o 
   3   7   0      396.77      362.94     12.41 o 
   4   7   0      609.87      554.06     17.24 o 
   5   7   0      727.67      609.16     31.53 o 
   6   7   0       29.38       29.38      6.95 o 
   7   7   0      160.04      148.78     13.74 o 
   8   7   0        5.26        5.10      5.17 o 
   0   8   0       10.01        9.07      1.41 o 
   1   8   0      229.26      225.58      4.94 o 
   2   8   0      255.56      232.73      5.04 o 
   3   8   0      900.38      837.92     24.87 o 
   4   8   0       17.64       21.49      3.07 o 
   5   8   0       38.58       31.29      6.76 o 
   6   8   0      269.73      260.88     18.40 o 
   7   8   0       76.54       82.09     10.65 o 
   8   8   0        8.91       14.80      6.60 o 
   1   9   0      128.39      147.27      4.21 o 
   2   9   0      462.85      452.58      9.61 o 
   3   9   0        0.52       -0.99      1.81 o 
   4   9   0      203.18      172.08      8.57 o 
   5   9   0      255.20      247.64     17.29 o 
   6   9   0       58.63       46.85      9.00 o 
   7   9   0       32.78       31.44      8.08 o 
   0  10   0      450.38      424.97     10.73 o 
   1  10   0      166.40      167.20      4.72 o 
   2  10   0      213.78      201.57      5.40 o 
   3  10   0      693.10      683.81     21.64 o 
   4  10   0        1.31        0.04      2.07 o 
   5  10   0       20.17       18.36      5.86 o 
   6  10   0      106.77       91.56     11.30 o 
   7  10   0       56.55       62.62     10.90 o 
   1  11   0       55.13       60.93      2.95 o 
   2  11   0      157.48      159.68      4.73 o 
   3  11   0        8.09        7.96      2.83 o 
   4  11   0       32.44       30.56      4.20 o 
   5  11   0       76.17       80.59      6.20 o 
   6  11   0        4.93       -1.23      4.91 o 
   0  12   0        8.80        6.37      1.98 o 
   1  12   0      130.79      130.12      6.54 o 
   2  12   0       13.43       17.56      1.88 o 
   3  12   0      227.37      228.62      7.71 o 
   4  12   0       21.93       24.46      4.63 o 
   5  12   0        1.24       -0.69      2.62 o 
   6  12   0       12.69       10.44      5.96 o 
   1  13   0       39.12       48.83      3.90 o 
   2  13   0        1.14        1.85      1.41 o 
   3  13   0       35.03       33.18      3.35 o 
   4  13   0        9.67        6.85      3.27 o 
   5  13   0      160.02      153.92      9.04 o 
   0  14   0        7.33        8.10      2.83 o 
   1  14   0      142.75      136.96      5.18 o 
   2  14   0       13.38       14.36      2.11 o 
   3  14   0      148.68      154.08      7.35 o 
   4  14   0        3.97        0.16      4.05 o 
   1  15   0      213.47      232.28      7.27 o 
   2  15   0      143.95      147.26      7.73 o 
   3  15   0        7.70        6.27      2.78 o 
   0  16   0       87.41      106.04      8.02 o 
   1  16   0      111.23      118.01      5.96 o 
   2  16   0      141.29      160.66      7.99 o 
   1   0   1     2363.02     2516.55     58.73 o 
   2   0   1    12341.44    12947.97    369.20 o 
   3   0   1      993.18     1012.21     30.90 o 
   4   0   1     4333.32     4722.95    136.46 o 
   5   0   1      213.43      222.56      8.35 o 
   6   0   1     2497.22     2716.10     66.96 o 
   7   0   1        0.03       -0.02      1.99 o 
   8   0   1      641.17      650.49     18.22 o 
   9   0   1       85.27      132.62     10.23 o 
  -9   1   1       38.23       41.13      5.64 o 
  -8   1   1       85.17       82.81      6.37 o 
  -7   1   1      134.98      142.95      6.68 o 
  -6   1   1      935.88      961.25     26.34 o 
  -5   1   1      645.90      633.95     21.70 o 
  -4   1   1     6155.89     6773.78    192.87 o 
  -3   1   1     2313.38     2569.89     74.00 o 
  -2   1   1     9551.61    11253.64    488.25 o 
  -1   1   1      692.85      661.80     33.32 o 
   1   1   1      693.54      696.19     20.16 o 
   2   1   1     9551.90    11443.89    456.89 o 
   3   1   1     2312.16     2482.47     73.39 o 
   4   1   1     6158.02     6749.89    158.93 o 
   5   1   1      644.67      644.73     18.17 o 
   6   1   1      935.70      995.05     37.57 o 
   7   1   1      134.85      145.90      7.57 o 
   8   1   1       85.06       91.37      6.51 o 
   9   1   1       38.40       51.10     17.35 o 
  -9   2   1       23.95       37.97      8.01 o 
  -8   2   1      120.03      133.26      7.17 o 
  -7   2   1        6.94        5.98      2.38 o 
  -6   2   1       16.28       16.68      2.92 o 
  -5   2   1      167.05      162.94      6.73 o 
  -4   2   1      291.58      312.82     23.63 o 
  -3   2   1      911.15      828.99     50.77 o 
  -2   2   1     2453.47     2165.23     92.82 o 
  -1   2   1     1202.34     1189.00     46.45 o 
   0   2   1      139.87      137.29      3.40 o 
   1   2   1     1202.82     1070.63     39.72 o 
   2   2   1     2459.51     2417.62     56.00 o 
   3   2   1      908.78      860.50     21.50 o 
   4   2   1      293.34      305.08      9.48 o 
   5   2   1      167.54      169.73      6.86 o 
   6   2   1       16.12       16.75      2.99 o 
   7   2   1        6.75        7.07      2.68 o 
   8   2   1      119.25      141.47      7.87 o 
   9   2   1       23.98       43.71      7.17 o 
  -9   3   1       17.11       29.87     15.89 o 
  -8   3   1        4.24        5.49      3.71 o 
  -7   3   1       49.20       49.07      4.74 o 
  -6   3   1       27.98       27.42      3.33 o 
  -5   3   1      108.91      106.59      5.15 o 
  -4   3   1      345.46      319.28     10.82 o 
  -3   3   1      150.30      153.96      9.96 o 
  -2   3   1      819.51      755.42     58.03 o 
  -1   3   1     1473.02     1310.08     34.22 o 
   0   3   1    10016.77     9896.97    181.93 o 
   1   3   1     1473.16     1293.18     30.18 o 
   2   3   1      817.88      731.76     22.17 o 
   3   3   1      150.11      158.54      7.58 o 
   4   3   1      347.46      328.85     10.55 o 
   5   3   1      108.77       97.13      8.30 o 
   6   3   1       27.50       26.52      3.30 o 
   7   3   1       49.66       50.92      4.75 o 
   8   3   1        4.26       16.18      8.56 o 
   9   3   1       17.09       27.74      6.24 o 
  -9   4   1       80.03       93.60     23.63 o 
  -8   4   1       77.49       83.75      8.64 o 
  -7   4   1      235.00      215.62     14.08 o 
  -6   4   1       52.29       54.58      4.43 o 
  -5   4   1       53.88       54.42      3.87 o 
  -4   4   1      230.75      184.34     11.23 o 
  -3   4   1      463.33      394.45     40.21 o 
  -2   4   1      722.79      674.84     20.55 o 
  -1   4   1     2076.24     1930.88     63.14 o 
   0   4   1      698.31      728.92     13.91 o 
   1   4   1     2080.19     1908.03     35.90 o 
   2   4   1      726.04      688.60     23.23 o 
   3   4   1      460.57      382.61     31.50 o 
   4   4   1      232.05      201.05     10.79 o 
   5   4   1       53.41       52.86      3.98 o 
   6   4   1       52.54       53.85      4.35 o 
   7   4   1      234.48      249.14     12.01 o 
   8   4   1       77.46       77.51     11.73 o 
   9   4   1       80.21       91.43     12.26 o 
  -8   5   1        3.50        0.52      4.57 o 
  -7   5   1      157.81      156.98     13.73 o 
  -6   5   1      144.41      133.69     12.19 o 
  -5   5   1      139.19      142.90     13.91 o 
  -4   5   1      119.49      103.19      8.16 o 
  -3   5   1     1031.35     1002.01     27.29 o 
  -2   5   1      173.66      147.08      7.15 o 
  -1   5   1     1664.50     1656.37     26.84 o 
   0   5   1        0.21       14.46      5.18 o 
   1   5   1     1665.56     1578.98     26.73 o 
   2   5   1      174.28      153.94      5.05 o 
   3   5   1     1034.03     1024.19     23.83 o 
   4   5   1      119.15      114.30      9.25 o 
   5   5   1      138.03      136.05      7.80 o 
   6   5   1      143.46      157.10      8.58 o 
   7   5   1      157.01      144.97     13.18 o 
   8   5   1        3.48        6.57      5.22 o 
  -8   6   1      107.85       92.88     11.65 o 
  -7   6   1      167.80      163.55     14.28 o 
  -6   6   1      234.66      185.86     14.57 o 
  -5   6   1        8.58       14.72      4.63 o 
  -4   6   1      249.26      230.46     14.47 o 
  -3   6   1      218.82      205.64      6.49 o 
  -2   6   1      198.02      173.42      3.68 o 
  -1   6   1     4035.18     4389.35     70.04 o 
   0   6   1      487.05      522.18      8.42 o 
   1   6   1     4039.51     4217.06     70.18 o 
   2   6   1      198.48      173.57      3.87 o 
   3   6   1      219.71      204.32      7.32 o 
   4   6   1      250.29      222.70     13.55 o 
   5   6   1        8.52       14.65      3.64 o 
   6   6   1      235.27      212.88     15.52 o 
   7   6   1      167.04      146.07     13.50 o 
   8   6   1      107.96       95.20     11.97 o 
  -8   7   1       31.18       35.19      8.32 o 
  -7   7   1      104.12       92.31     11.09 o 
  -6   7   1       51.49       43.38      7.86 o 
  -5   7   1      203.31      158.98     12.87 o 
  -4   7   1      378.70      329.23     20.40 o 
  -3   7   1      312.01      286.14     10.11 o 
  -2   7   1      845.59      825.29     14.27 o 
  -1   7   1      402.35      390.60      6.61 o 
   0   7   1      238.21      269.19      4.89 o 
   1   7   1      400.23      394.40      7.44 o 
   2   7   1      844.18      813.11     15.50 o 
   3   7   1      312.50      269.39      8.48 o 
   4   7   1      376.96      336.04     11.60 o 
   5   7   1      202.89      172.46     13.27 o 
   6   7   1       51.39       43.78      7.83 o 
   7   7   1      104.17       95.74     11.23 o 
   8   7   1       31.21       36.67      8.51 o 
  -8   8   1       63.95       56.58     10.35 o 
  -7   8   1       44.03       37.54      8.25 o 
  -6   8   1      230.43      217.34     16.59 o 
  -5   8   1      205.87      181.92     14.05 o 
  -4   8   1      215.41      187.36      8.13 o 
  -3   8   1      682.75      653.64     20.02 o 
  -2   8   1      545.91      545.83     11.04 o 
  -1   8   1      572.33      532.89      9.59 o 
   0   8   1      231.19      252.52      4.81 o 
   1   8   1      571.96      523.33     12.38 o 
   2   8   1      545.20      545.04     10.09 o 
   3   8   1      682.74      641.15     19.82 o 
   4   8   1      215.27      184.70      8.01 o 
   5   8   1      206.29      189.70     14.28 o 
   6   8   1      230.85      205.83     15.72 o 
   7   8   1       44.10       45.85      9.15 o 
   8   8   1       63.97       55.13     10.28 o 
  -7   9   1      146.51      138.68     13.99 o 
  -6   9   1      171.30      160.47     14.28 o 
  -5   9   1      148.54      119.13     11.61 o 
  -4   9   1      192.29      174.28     12.38 o 
  -3   9   1      371.44      370.09     13.10 o 
  -2   9   1      164.13      152.56      4.35 o 
  -1   9   1      181.09      177.17      4.57 o 
   0   9   1       11.02        6.69      1.02 o 
   1   9   1      180.25      181.56      5.17 o 
   2   9   1      163.84      153.48      4.39 o 
   3   9   1      371.12      354.52     12.69 o 
   4   9   1      191.94      173.17      8.01 o 
   5   9   1      148.18      135.57     12.23 o 
   6   9   1      171.46      167.50     14.39 o 
   7   9   1      146.88      140.74     13.93 o 
  -7  10   1       98.09       85.04     11.52 o 
  -6  10   1       44.42       48.05      9.06 o 
  -5  10   1      107.12       96.88      6.55 o 
  -4  10   1      217.81      197.37      9.09 o 
  -3  10   1       57.00       54.29      4.96 o 
  -2  10   1      515.44      479.53     10.30 o 
  -1  10   1      253.38      255.19      6.35 o 
   0  10   1      116.11       99.10      3.12 o 
   1  10   1      252.63      263.07      6.39 o 
   2  10   1      515.10      480.87     10.31 o 
   3  10   1       57.13       57.44      4.96 o 
   4  10   1      216.85      193.13      8.92 o 
   5  10   1      106.55      100.18     10.80 o 
   6  10   1       44.18       37.76      7.99 o 
   7  10   1       97.85       75.12     11.63 o 
  -6  11   1      237.00      224.53     18.09 o 
  -5  11   1       33.76       34.60      4.62 o 
  -4  11   1       41.89       31.48      4.75 o 
  -3  11   1      277.47      265.58     11.14 o 
  -2  11   1       33.89       34.43      2.33 o 
  -1  11   1      807.39      746.62     15.11 o 
   0  11   1        0.09        0.31      1.08 o 
   1  11   1      808.98      741.77     16.74 o 
   2  11   1       34.11       35.95      2.37 o 
   3  11   1      278.81      275.18      8.49 o 
   4  11   1       42.35       36.55      4.53 o 
   5  11   1       33.82       33.09      4.42 o 
   6  11   1      237.28      221.56     17.68 o 
  -6  12   1       14.64       15.15      6.85 o 
  -5  12   1       44.76       48.15      5.51 o 
  -4  12   1        9.24        4.29      2.91 o 
  -3  12   1       36.64       33.63      3.20 o 
  -2  12   1       40.13       35.97      2.49 o 
  -1  12   1      123.16      113.16      4.39 o 
   0  12   1       73.39       67.50      3.07 o 
   1  12   1      122.95      106.71      4.32 o 
   2  12   1       39.98       35.31      2.68 o 
   3  12   1       36.68       35.42      3.28 o 
   4  12   1        9.07        6.55      2.94 o 
   5  12   1       44.10       43.36      5.21 o 
   6  12   1       14.57       16.40      6.41 o 
  -5  13   1        5.00        2.29      3.15 o 
  -4  13   1       28.55       25.65      4.41 o 
  -3  13   1      123.52      133.13      5.80 o 
  -2  13   1      180.94      176.22      5.79 o 
  -1  13   1       90.28       80.49      3.88 o 
   0  13   1       29.90       24.77      2.08 o 
   1  13   1       90.38       86.45      3.95 o 
   2  13   1      180.63      178.78      6.25 o 
   3  13   1      123.21      134.25      6.70 o 
   4  13   1       28.40       26.81      4.44 o 
   5  13   1        5.04        0.87      3.01 o 
  -4  14   1       25.66       29.91      4.93 o 
  -3  14   1        1.59        0.74      2.74 o 
  -2  14   1       36.18       35.90      2.86 o 
  -1  14   1       90.62       95.06      4.52 o 
   0  14   1       69.65       77.04      4.46 o 
   1  14   1       90.64       96.74      4.34 o 
   2  14   1       35.97       38.76      3.00 o 
   3  14   1        1.57        4.64      2.87 o 
   4  14   1       25.74       23.72      5.87 o 
  -3  15   1      102.43      117.27      6.72 o 
  -2  15   1      244.80      258.57     10.23 o 
  -1  15   1       75.98       80.32      4.19 o 
   0  15   1      105.36      113.02      5.74 o 
   1  15   1       75.68       81.37      4.22 o 
   2  15   1      245.45      259.44     11.67 o 
   3  15   1      102.02      113.28      6.59 o 
  -2  16   1       20.10       16.14      7.85 o 
  -1  16   1      261.54      273.72     13.45 o 
   0  16   1      121.90      138.80      6.58 o 
   1  16   1      261.79      272.82     11.89 o 
   2  16   1       19.94       18.08      3.56 o 
   0   0   2     7473.78     7960.88    321.60 o 
   2   0   2     1899.15     2129.00     51.68 o 
   3   0   2     1151.66     1216.24     30.09 o 
   4   0   2      172.60      215.07      7.65 o 
   5   0   2      929.29      895.68     24.04 o 
   6   0   2       82.58      105.56      7.50 o 
   7   0   2      197.00      208.92      9.27 o 
   8   0   2        5.68        5.90      4.00 o 
   9   0   2       10.17       20.08     10.80 o 
  -9   1   2      326.24      408.14     15.81 o 
  -8   1   2      182.65      189.61     11.13 o 
  -7   1   2      151.85      165.35      7.18 o 
  -6   1   2      290.88      317.64     11.71 o 
  -5   1   2      127.77      122.51      6.02 o 
  -4   1   2      177.30      193.91      8.56 o 
  -3   1   2      774.99      785.68     46.57 o 
  -2   1   2        7.61        7.38      1.39 o 
  -1   1   2     1671.42     1798.09     71.64 o 
   0   1   2      467.67      481.44     19.51 o 
   1   1   2     1669.06     1954.69     79.57 o 
   2   1   2        7.67        7.73      1.43 o 
   3   1   2      772.96      765.91     24.23 o 
   4   1   2      177.32      207.18      7.32 o 
   5   1   2      127.36      131.39      6.08 o 
   6   1   2      291.20      335.05     11.55 o 
   7   1   2      152.26      168.41      8.12 o 
   8   1   2      182.87      196.77      9.58 o 
   9   1   2      326.57      440.68     21.71 o 
  -9   2   2       43.26       53.02      6.83 o 
  -8   2   2        4.22        2.20      3.51 o 
  -7   2   2       46.46       52.95      4.55 o 
  -6   2   2       85.10       83.66      4.80 o 
  -5   2   2      294.08      275.24     11.45 o 
  -4   2   2      309.38      324.68     12.10 o 
  -3   2   2       93.35       90.31      4.79 o 
  -1   2   2    10522.62    10843.34    361.04 o 
   0   2   2      142.73      167.14      6.31 o 
   1   2   2    10525.21    11061.79    681.70 o 
   2   2   2      328.93      325.39     10.67 o 
   3   2   2       93.00      102.58      7.47 o 
   4   2   2      310.13      314.26      9.74 o 
   5   2   2      292.92      281.70      9.63 o 
   6   2   2       84.81       96.17      5.63 o 
   7   2   2       46.09       55.14      5.09 o 
   8   2   2        4.17        8.14      3.82 o 
   9   2   2       43.35       55.55      7.79 o 
  -9   3   2      111.23      152.42     24.76 o 
  -8   3   2       22.45       22.55      4.79 o 
  -7   3   2      117.52      120.49      6.97 o 
  -6   3   2       31.83       37.20      3.82 o 
  -5   3   2       53.71       55.94      5.27 o 
  -4   3   2      140.24      144.33      6.94 o 
  -3   3   2      638.78      551.77     47.06 o 
  -2   3   2      613.50      561.08     24.84 o 
  -1   3   2      895.75      863.76     18.39 o 
   0   3   2     1563.72     1607.06     29.81 o 
   1   3   2      898.73      841.23     30.90 o 
   2   3   2      614.70      613.26     18.24 o 
   3   3   2      640.16      554.39     14.52 o 
   4   3   2      140.54      138.28      6.63 o 
   5   3   2       53.79       47.26      3.70 o 
   6   3   2       31.80       37.03      4.29 o 
   7   3   2      117.37      125.80      8.85 o 
   8   3   2       22.57       29.01     11.46 o 
   9   3   2      111.41      119.07     13.90 o 
  -9   4   2        5.40       10.48      6.36 o 
  -8   4   2       52.75       57.72      7.69 o 
  -7   4   2      135.35      121.71     12.26 o 
  -6   4   2       59.37       50.36      8.23 o 
  -5   4   2      741.77      677.41     32.61 o 
  -4   4   2       69.31       56.23      5.78 o 
  -3   4   2      527.15      470.28     21.80 o 
  -2   4   2      364.36      351.74     11.51 o 
  -1   4   2      429.93      503.16     11.27 o 
   0   4   2     4206.78     4252.29     78.08 o 
   1   4   2      429.30      502.74     10.20 o 
   2   4   2      362.69      346.12     11.66 o 
   3   4   2      526.86      505.77     15.64 o 
   4   4   2       69.11       56.97      4.90 o 
   5   4   2      742.02      681.39     34.94 o 
   6   4   2       59.37       56.25      5.70 o 
   7   4   2      135.74      151.19      9.33 o 
   8   4   2       52.85       55.88     10.13 o 
   9   4   2        5.35        1.57      5.57 o 
  -8   5   2       13.85       18.22      5.10 o 
  -7   5   2       18.37       14.41      5.72 o 
  -6   5   2       23.50       19.97      5.62 o 
  -5   5   2      249.04      233.73     15.39 o 
  -4   5   2      232.49      182.51     10.95 o 
  -3   5   2     1998.39     1871.18     46.18 o 
  -2   5   2      268.31      271.72      8.89 o 
  -1   5   2      608.42      630.70     11.58 o 
   0   5   2     4550.13     4700.03     76.17 o 
   1   5   2      605.79      616.92     10.88 o 
   2   5   2      268.43      258.81      7.46 o 
   3   5   2     1992.77     1965.27     43.76 o 
   4   5   2      233.33      216.27     13.17 o 
   5   5   2      248.75      225.22     10.46 o 
   6   5   2       23.70       26.06      5.53 o 
   7   5   2       18.63       25.45      6.70 o 
   8   5   2       13.94       15.41      6.08 o 
  -8   6   2       94.08       87.15      8.94 o 
  -7   6   2      260.00      263.99     19.09 o 
  -6   6   2        2.28        4.43      3.62 o 
  -5   6   2      432.85      388.97     22.62 o 
  -4   6   2      222.03      192.45     13.06 o 
  -3   6   2      195.00      194.85      7.58 o 
  -2   6   2      356.13      326.65      8.03 o 
  -1   6   2      490.86      553.89      9.44 o 
   0   6   2       68.28       70.84      1.94 o 
   1   6   2      487.93      542.19      9.80 o 
   2   6   2      357.48      320.71      6.35 o 
   3   6   2      195.28      198.91      6.62 o 
   4   6   2      222.23      188.07     18.86 o 
   5   6   2      434.11      398.74     15.45 o 
   6   6   2        2.23       -2.06      3.34 o 
   7   6   2      261.11      240.63     17.78 o 
   8   6   2       93.95      104.19     12.02 o 
  -8   7   2        2.23        0.47      4.18 o 
  -7   7   2      173.09      143.22     13.71 o 
  -6   7   2      192.76      176.82     14.52 o 
  -5   7   2       18.09       21.42      5.61 o 
  -4   7   2      217.04      207.13      8.38 o 
  -3   7   2      778.54      756.00     22.05 o 
  -2   7   2      624.53      561.64     11.23 o 
  -1   7   2      176.97      158.83      3.22 o 
   0   7   2     1605.23     1599.19     24.21 o 
   1   7   2      177.40      157.49      3.73 o 
   2   7   2      624.97      573.26     10.41 o 
   3   7   2      776.99      719.71     18.35 o 
   4   7   2      216.76      196.63     10.35 o 
   5   7   2       18.21       18.65      5.37 o 
   6   7   2      192.29      172.19     13.95 o 
   7   7   2      172.70      149.37     13.71 o 
   8   7   2        2.22       -1.37      4.23 o 
  -8   8   2      155.65      156.12     15.47 o 
  -7   8   2       82.59       94.71     11.52 o 
  -6   8   2       68.05       67.50     10.35 o 
  -5   8   2      176.25      149.43     12.86 o 
  -4   8   2      365.25      324.33     11.91 o 
  -3   8   2      187.96      174.87      9.22 o 
  -2   8   2      494.81      499.19     10.16 o 
  -1   8   2      687.11      673.67     13.01 o 
   0   8   2       10.45        7.46      0.94 o 
   1   8   2      685.95      667.65     13.83 o 
   2   8   2      495.03      488.89      9.32 o 
   3   8   2      188.33      179.15     10.64 o 
   4   8   2      364.89      323.85     11.60 o 
   5   8   2      175.34      140.86     12.04 o 
   6   8   2       68.17       65.67      9.77 o 
   7   8   2       82.63       78.39     10.44 o 
   8   8   2      155.72      155.47     15.25 o 
  -7   9   2       59.23       49.24      9.63 o 
  -6   9   2      256.66      229.04     17.68 o 
  -5   9   2       16.21       21.67      6.25 o 
  -4   9   2       55.57       52.32      4.90 o 
  -3   9   2      591.35      540.99     17.59 o 
  -2   9   2      275.82      273.99      6.45 o 
  -1   9   2      525.36      526.61     10.63 o 
   0   9   2      324.05      356.40      7.84 o 
   1   9   2      525.85      515.77     11.04 o 
   2   9   2      275.34      266.94      5.89 o 
   3   9   2      591.03      532.32     17.25 o 
   4   9   2       55.83       49.23      4.59 o 
   5   9   2       16.34       15.38      5.20 o 
   6   9   2      257.64      223.59     16.90 o 
   7   9   2       59.27       41.52      8.87 o 
  -7  10   2       83.95       70.71     11.63 o 
  -6  10   2       19.82       18.83      6.45 o 
  -5  10   2      188.73      168.78      8.67 o 
  -4  10   2      372.91      344.40     13.20 o 
  -3  10   2       53.45       46.61      5.43 o 
  -2  10   2      648.29      596.31     12.41 o 
  -1  10   2      104.73      102.20      3.62 o 
   0  10   2       10.68        4.43      1.14 o 
   1  10   2      104.01      105.00      3.31 o 
   2  10   2      646.39      604.41     12.45 o 
   3  10   2       53.24       49.26      4.63 o 
   4  10   2      372.04      344.70     12.89 o 
   5  10   2      188.32      169.30     13.89 o 
   6  10   2       19.78       15.00      6.25 o 
   7  10   2       84.03       84.80     11.56 o 
  -6  11   2      393.32      351.94     24.11 o 
  -5  11   2      160.27      158.85      8.71 o 
  -4  11   2      300.04      290.95     12.50 o 
  -3  11   2      380.33      366.70     13.79 o 
  -2  11   2      196.08      166.36      4.85 o 
  -1  11   2      219.75      210.51      5.99 o 
   0  11   2      163.87      129.77      3.71 o 
   1  11   2      219.41      206.72      6.22 o 
   2  11   2      195.49      163.19      4.87 o 
   3  11   2      380.11      362.60     10.39 o 
   4  11   2      300.36      294.02     11.80 o 
   5  11   2      160.53      161.70      8.50 o 
   6  11   2      394.31      358.79     23.56 o 
  -6  12   2        1.16        2.29      5.13 o 
  -5  12   2       79.64       76.34      6.72 o 
  -4  12   2      189.63      171.64     13.25 o 
  -3  12   2      221.87      215.15     10.17 o 
  -2  12   2      574.53      558.77     15.81 o 
  -1  12   2       58.83       49.12      2.77 o 
   0  12   2       15.05       12.10      1.62 o 
   1  12   2       58.52       48.13      3.01 o 
   2  12   2      572.54      571.18     13.45 o 
   3  12   2      221.47      218.38      7.56 o 
   4  12   2      188.82      172.73      8.96 o 
   5  12   2       79.67       77.92      6.37 o 
   6  12   2        1.17        2.80      4.94 o 
  -5  13   2       47.13       44.05      5.61 o 
  -4  13   2       34.47       30.09      4.70 o 
  -3  13   2       31.69       35.57      3.38 o 
  -2  13   2       58.06       61.58      3.18 o 
  -1  13   2       21.07       22.03      2.36 o 
   0  13   2      193.16      191.05      6.10 o 
   1  13   2       21.00       20.10      2.28 o 
   2  13   2       57.73       60.76      3.46 o 
   3  13   2       31.59       41.17      4.15 o 
   4  13   2       34.11       36.61      4.96 o 
   5  13   2       47.01       43.52      5.51 o 
  -4  14   2        4.67        3.78      3.51 o 
  -3  14   2       94.01      102.63      5.45 o 
  -2  14   2      196.57      195.15     12.89 o 
  -1  14   2      117.23      127.33      5.68 o 
   0  14   2        5.19        4.35      1.75 o 
   1  14   2      117.39      137.18      5.15 o 
   2  14   2      196.20      223.16      6.88 o 
   3  14   2       94.24      110.45      8.15 o 
   4  14   2        4.58        4.80      4.49 o 
  -3  15   2       45.95       59.84      5.06 o 
  -2  15   2       78.19       79.52      7.37 o 
  -1  15   2       48.30       53.65      3.53 o 
   0  15   2      533.28      570.59     18.09 o 
   1  15   2       48.45       56.64      3.59 o 
   2  15   2       78.15       85.51      5.89 o 
   3  15   2       45.95       61.09      6.86 o 
  -1  16   2       76.84       87.44      5.10 o 
   0  16   2       61.22       62.77      4.49 o 
   1  16   2       76.73       83.14      5.02 o 
   1   0   3       84.91      105.97     16.32 o 
   2   0   3      611.87      579.29     18.19 o 
   3   0   3      620.55      554.70     14.87 o 
   4   0   3      403.15      402.41     11.97 o 
   5   0   3       95.60       78.55      4.87 o 
   6   0   3       21.88       30.30      3.79 o 
   7   0   3      220.57      244.66     10.13 o 
   8   0   3      123.04      136.70      8.13 o 
   9   0   3      264.14      344.81     19.85 o 
  -9   1   3       45.21       55.42      6.38 o 
  -8   1   3       11.72        9.55      3.15 o 
  -7   1   3       34.85       37.94      4.51 o 
  -6   1   3      361.70      355.07     12.26 o 
  -5   1   3      632.89      615.33     17.72 o 
  -4   1   3      457.14      475.36     13.74 o 
  -3   1   3      308.17      333.94     13.03 o 
  -2   1   3      140.86      145.41      8.61 o 
  -1   1   3     7788.24     8325.28    446.80 o 
   0   1   3      452.96      596.33     24.69 o 
   1   1   3     7787.26     8752.63    244.36 o 
   2   1   3      141.32      177.98      5.47 o 
   3   1   3      308.69      328.00     12.53 o 
   4   1   3      456.90      490.33     15.15 o 
   5   1   3      633.42      629.20     17.76 o 
   6   1   3      362.03      357.08     12.16 o 
   7   1   3       34.75       44.21      4.69 o 
   8   1   3       11.77       10.52      3.45 o 
   9   1   3       45.22       46.73      9.84 o 
  -9   2   3       65.89       99.58     11.66 o 
  -8   2   3       40.19       49.40      5.61 o 
  -7   2   3       30.80       36.80      3.88 o 
  -6   2   3       27.92       32.49      3.83 o 
  -5   2   3      289.63      284.82     10.02 o 
  -4   2   3      543.70      571.89     31.33 o 
  -3   2   3      979.98      971.89     39.13 o 
  -1   2   3      785.51      853.15     18.91 o 
   0   2   3      572.85      500.99     14.28 o 
   1   2   3      783.50      830.11     16.01 o 
   2   2   3      180.80      143.92     14.58 o 
   3   2   3      979.09      956.24     24.04 o 
   4   2   3      543.82      563.12     19.14 o 
   5   2   3      288.99      302.74     10.06 o 
   6   2   3       28.09       33.22      3.77 o 
   7   2   3       31.07       34.06      4.12 o 
   8   2   3       40.02       48.71      6.65 o 
   9   2   3       65.96       79.40     12.37 o 
  -9   3   3       79.36      103.63     30.02 o 
  -8   3   3       17.90       21.55      5.40 o 
  -7   3   3      112.11      108.15      6.66 o 
  -6   3   3      126.87      118.97      5.56 o 
  -5   3   3      479.99      461.62     16.63 o 
  -4   3   3       34.68       25.94      4.76 o 
  -3   3   3      976.21     1010.36     46.51 o 
  -2   3   3      485.39      491.62     17.93 o 
  -1   3   3      490.27      458.62      8.89 o 
   0   3   3      180.19      174.59      6.30 o 
   1   3   3      488.20      453.99      9.35 o 
   2   3   3      487.02      481.16     15.09 o 
   3   3   3      977.50     1004.88     55.91 o 
   4   3   3       34.68       28.73      3.36 o 
   5   3   3      481.70      462.24     14.04 o 
   6   3   3      127.28      131.20      6.41 o 
   7   3   3      112.62      125.51      8.38 o 
   8   3   3       17.80       26.50     10.31 o 
   9   3   3       79.10       77.48     12.24 o 
  -9   4   3      121.32      165.32     17.79 o 
  -8   4   3       72.07       84.63      8.64 o 
  -7   4   3      169.71      175.29     11.00 o 
  -6   4   3       98.68       97.42     10.11 o 
  -5   4   3       28.53       24.93      3.64 o 
  -4   4   3      305.46      257.39     16.20 o 
  -3   4   3      375.61      284.24     32.28 o 
  -2   4   3      205.06      212.67      7.94 o 
  -1   4   3      524.14      471.16      7.92 o 
   0   4   3      546.99      511.05     10.09 o 
   1   4   3      523.61      461.68      8.37 o 
   2   4   3      205.25      204.81      6.13 o 
   3   4   3      376.55      302.20     16.51 o 
   4   4   3      304.71      268.36     10.99 o 
   5   4   3       28.82       27.55      4.12 o 
   6   4   3       98.28       99.96      7.13 o 
   7   4   3      169.60      178.78     18.53 o 
   8   4   3       71.87       82.10     10.81 o 
   9   4   3      121.17      120.32     13.88 o 
  -8   5   3       46.26       55.43      7.68 o 
  -7   5   3       70.98       71.62      8.04 o 
  -6   5   3       52.08       51.43      8.40 o 
  -5   5   3      351.53      310.31     18.87 o 
  -3   5   3      170.74      162.87      6.96 o 
  -2   5   3      283.53      258.51      8.72 o 
  -1   5   3      138.85      137.68      3.35 o 
   0   5   3      297.37      360.35      6.63 o 
   1   5   3      138.51      134.16      3.39 o 
   2   5   3      284.88      260.98      6.77 o 
   3   5   3      170.52      168.82      6.27 o 
   4   5   3       50.69       47.42      4.70 o 
   5   5   3      349.45      310.39     13.01 o 
   6   5   3       52.31       57.99     10.05 o 
   7   5   3       70.53       81.77      8.59 o 
   8   5   3       46.06       38.26      8.47 o 
  -8   6   3       21.16       23.54      5.42 o 
  -7   6   3      149.09      142.39     13.56 o 
  -6   6   3      163.86      153.31     13.35 o 
  -5   6   3      351.11      351.45     20.82 o 
  -4   6   3      419.14      375.97     12.49 o 
  -3   6   3      323.53      319.48     10.89 o 
  -2   6   3      127.74      119.14      3.14 o 
  -1   6   3      444.49      468.87     12.45 o 
   0   6   3     2268.55     2225.92     34.50 o 
   1   6   3      446.39      457.57      8.52 o 
   2   6   3      128.51      127.28      4.21 o 
   3   6   3      324.31      322.81      9.38 o 
   4   6   3      419.08      362.01     15.54 o 
   5   6   3      352.02      324.07     13.70 o 
   6   6   3      163.69      149.05     26.27 o 
   7   6   3      149.04      135.95     13.03 o 
   8   6   3       21.32       22.25      7.16 o 
  -8   7   3       92.20       99.54     16.41 o 
  -7   7   3       83.35       83.53     10.78 o 
  -6   7   3       24.53       21.15      5.96 o 
  -5   7   3      181.01      154.12     12.91 o 
  -4   7   3      101.90       91.10      5.39 o 
  -3   7   3      462.11      448.66     16.32 o 
  -2   7   3      571.07      535.37     13.08 o 
  -1   7   3      412.08      401.23      7.31 o 
   0   7   3       15.61       26.74      1.36 o 
   1   7   3      410.88      396.72      8.21 o 
   2   7   3      571.84      523.32      9.86 o 
   3   7   3      461.14      429.78     12.10 o 
   4   7   3      102.52       94.39      7.01 o 
   5   7   3      179.74      164.14      9.50 o 
   6   7   3       24.42       19.30      5.76 o 
   7   7   3       83.51       83.91     10.56 o 
   8   7   3       91.90       92.44     11.85 o 
  -8   8   3      158.98      149.71     20.04 o 
  -7   8   3      167.35      147.20     14.38 o 
  -6   8   3      404.74      382.85     24.19 o 
  -5   8   3      105.58       85.11      9.87 o 
  -4   8   3      493.45      454.27     15.57 o 
  -3   8   3      763.40      752.97     22.86 o 
  -2   8   3      185.00      172.73      4.47 o 
  -1   8   3      626.99      659.93     13.18 o 
   0   8   3      198.58      234.99      4.83 o 
   1   8   3      626.45      662.62     18.91 o 
   2   8   3      183.83      163.34      4.21 o 
   3   8   3      760.71      750.60     25.69 o 
   4   8   3      492.48      464.51     13.15 o 
   5   8   3      106.12       84.81      9.47 o 
   6   8   3      403.68      367.75     22.74 o 
   7   8   3      167.63      149.00     13.93 o 
   8   8   3      159.02      135.40     14.51 o 
  -7   9   3      238.99      231.40     18.80 o 
  -6   9   3       52.20       45.55      8.93 o 
  -5   9   3       18.03       19.68      5.89 o 
  -4   9   3      526.01      513.08     17.22 o 
  -3   9   3      194.94      183.26      8.44 o 
  -2   9   3     1546.31     1518.04     28.25 o 
  -1   9   3      514.62      474.08     21.51 o 
   0   9   3     1515.38     1410.82     23.45 o 
   1   9   3      513.12      502.71     13.09 o 
   2   9   3     1549.13     1512.43     29.04 o 
   3   9   3      193.96      186.57      8.11 o 
   4   9   3      527.81      497.58     16.75 o 
   5   9   3       18.24       18.06      5.46 o 
   6   9   3       52.32       43.81      8.30 o 
   7   9   3      239.50      234.19     18.31 o 
  -7  10   3      120.27      106.39     12.99 o 
  -6  10   3      143.60      119.66     13.15 o 
  -5  10   3       72.73       69.15      5.88 o 
  -4  10   3       96.26       91.98      6.41 o 
  -3  10   3      246.37      241.14     15.75 o 
  -2  10   3      141.45      134.05      4.71 o 
  -1  10   3       96.22       95.90      3.01 o 
   0  10   3      192.85      178.01      4.52 o 
   1  10   3       96.37      103.23      3.58 o 
   2  10   3      141.06      129.97      4.18 o 
   3  10   3      245.47      241.21      7.64 o 
   4  10   3       95.34       87.60      6.01 o 
   5  10   3       73.03       68.55      9.24 o 
   6  10   3      142.47      116.22     12.47 o 
   7  10   3      120.44      112.52     12.97 o 
  -6  11   3      155.90      152.06     15.26 o 
  -5  11   3        6.18        5.12      2.98 o 
  -4  11   3        9.45        7.73      3.02 o 
  -3  11   3      166.21      140.21      7.94 o 
  -2  11   3      283.72      282.68      6.96 o 
  -1  11   3      274.36      254.80      7.96 o 
   0  11   3      755.76      641.64     11.71 o 
   1  11   3      273.70      255.59      7.19 o 
   2  11   3      284.49      276.74      6.93 o 
   3  11   3      165.35      160.98      6.97 o 
   4  11   3        9.74        5.77      2.73 o 
   5  11   3        6.15        5.09      4.23 o 
   6  11   3      155.55      139.89     13.81 o 
  -6  12   3       14.74       13.67      4.10 o 
  -5  12   3       16.25       12.46      3.73 o 
  -4  12   3       91.43       78.27      6.53 o 
  -3  12   3       15.32       14.95      4.38 o 
  -2  12   3      317.54      307.85      7.65 o 
  -1  12   3       11.73       10.59      1.66 o 
   0  12   3      475.56      464.28      9.72 o 
   1  12   3       11.75        9.23      1.67 o 
   2  12   3      317.62      310.96      8.67 o 
   3  12   3       15.42       21.25      3.90 o 
   4  12   3       90.73       88.11      6.45 o 
   5  12   3       16.27       11.64      3.46 o 
   6  12   3       14.58       20.25      6.76 o 
  -5  13   3      103.71       99.30      7.72 o 
  -4  13   3       47.81       50.64      5.78 o 
  -3  13   3      155.77      173.56      6.82 o 
  -2  13   3      176.94      186.70      5.58 o 
  -1  13   3      194.85      207.26      7.63 o 
   0  13   3      121.60      107.79      3.82 o 
   1  13   3      195.54      214.62      6.61 o 
   2  13   3      176.69      190.25      6.15 o 
   3  13   3      156.46      170.13      7.79 o 
   4  13   3       47.89       54.11      7.39 o 
   5  13   3      103.82       96.83      7.40 o 
  -4  14   3       91.09      102.63      7.91 o 
  -3  14   3       98.81      118.09      5.85 o 
  -2  14   3        4.16        3.39      4.13 o 
  -1  14   3        8.94        9.94      1.97 o 
   0  14   3       33.18       40.23      3.57 o 
   1  14   3        8.77       10.09      1.95 o 
   2  14   3        4.17        2.74      2.11 o 
   3  14   3       98.84      117.90      6.65 o 
   4  14   3       90.75       99.31      9.84 o 
  -3  15   3      131.59      147.07      7.55 o 
  -2  15   3      245.09      256.66     10.20 o 
  -1  15   3      126.02      130.52      5.35 o 
   0  15   3       61.02       67.08      4.46 o 
   1  15   3      125.92      141.64      5.48 o 
   2  15   3      244.04      280.28     10.84 o 
   3  15   3      131.59      152.29     11.10 o 
  -1  16   3       37.63       39.65      5.91 o 
   0  16   3       13.86       16.50      2.82 o 
   1  16   3       37.27       51.48      4.16 o 
   0   0   4     7554.57     8780.41    456.74 o 
   1   0   4      269.48      361.52     13.81 o 
   3   0   4      465.72      563.61     15.14 o 
   4   0   4      550.87      550.30     15.44 o 
   5   0   4      515.92      579.96     16.79 o 
   6   0   4      643.10      658.70     19.30 o 
   7   0   4        8.56        7.99      2.76 o 
   8   0   4        7.30        5.48      3.17 o 
   9   0   4       10.06       44.00      9.31 o 
  -9   1   4        3.20       -1.54      3.86 o 
  -8   1   4      404.05      452.06     15.95 o 
  -7   1   4        4.09        3.85      2.48 o 
  -6   1   4        9.99       12.44      2.86 o 
  -5   1   4      128.41      144.15      6.54 o 
  -4   1   4     1040.70     1083.61     27.93 o 
  -3   1   4      394.83      401.70     13.93 o 
  -2   1   4      305.13      243.82     13.84 o 
  -1   1   4       18.38       24.62      1.89 o 
   0   1   4       15.29       17.26      1.44 o 
   1   1   4       18.34       24.82      1.34 o 
   2   1   4      306.61      282.76     11.15 o 
   3   1   4      395.15      139.78    202.06 o 
   4   1   4     1040.42     1077.74     27.51 o 
   5   1   4      128.31      140.54      6.44 o 
   6   1   4       10.06       12.19      2.76 o 
   7   1   4        4.03        4.95      2.53 o 
   8   1   4      403.85      453.02     19.43 o 
   9   1   4        3.14        5.34      5.83 o 
  -9   2   4        6.17       28.56      8.74 o 
  -8   2   4        4.96        5.92      3.38 o 
  -7   2   4       10.93       11.25      3.10 o 
  -6   2   4      417.79      384.49     13.17 o 
  -5   2   4      199.75      194.86      7.84 o 
  -4   2   4      320.75      327.56     17.72 o 
  -3   2   4      387.75      414.81     14.70 o 
  -2   2   4     1255.13     1325.68     38.20 o 
  -1   2   4      659.02      742.57     28.60 o 
   0   2   4     3157.65     3253.02    107.01 o 
   1   2   4      656.97      694.27     11.21 o 
   2   2   4     1256.81     1276.13     31.35 o 
   3   2   4      388.39      416.23     11.64 o 
   4   2   4      321.78      327.99     18.15 o 
   5   2   4      199.62      205.64      7.87 o 
   6   2   4      418.10      417.46     13.28 o 
   7   2   4       10.86       13.47      3.84 o 
   8   2   4        4.93        8.61      8.16 o 
   9   2   4        6.17       12.66      6.33 o 
  -9   3   4       19.66       37.54      6.57 o 
  -8   3   4      231.11      250.34     14.01 o 
  -7   3   4        2.30        2.58      3.21 o 
  -6   3   4      136.61      118.43      8.47 o 
  -5   3   4      249.37      240.70     11.55 o 
  -4   3   4      478.80      427.93     40.33 o 
  -3   3   4      633.59      663.53     16.15 o 
  -2   3   4       62.88       55.59      2.70 o 
  -1   3   4     1048.38     1287.37     22.80 o 
   0   3   4        0.01        5.06      1.37 o 
   1   3   4     1050.64     1242.48     24.15 o 
   2   3   4       63.91       55.78      3.14 o 
   3   3   4      635.23      657.41     17.23 o 
   4   3   4      477.27      432.36     43.62 o 
   5   3   4      249.37      258.89      9.04 o 
   6   3   4      136.91      147.11      8.55 o 
   7   3   4        2.22        3.44      4.77 o 
   8   3   4      231.28      249.72     13.14 o 
   9   3   4       19.85       24.17      8.15 o 
  -8   4   4        5.65        6.61      3.98 o 
  -7   4   4       81.44       83.94     10.93 o 
  -6   4   4      103.62      107.60      7.97 o 
  -5   4   4      434.34      394.99     16.50 o 
  -4   4   4      103.56       91.01      5.37 o 
  -3   4   4      178.03      191.00      8.23 o 
  -2   4   4      587.40      572.73     21.52 o 
  -1   4   4      503.65      458.37      8.22 o 
   0   4   4      614.22      594.02      9.76 o 
   1   4   4      501.85      460.09     10.26 o 
   2   4   4      588.54      561.19     11.57 o 
   3   4   4      178.93      194.49      5.10 o 
   4   4   4      104.62       87.92      6.27 o 
   5   4   4      433.37      427.43     16.04 o 
   6   4   4      103.87      106.49      7.43 o 
   7   4   4       80.96       91.06      9.91 o 
   8   4   4        5.58       13.46     10.27 o 
  -8   5   4      131.76      125.43     10.09 o 
  -7   5   4        3.85        2.59      3.22 o 
  -6   5   4      127.41      112.33     13.47 o 
  -5   5   4      200.59      193.13     14.25 o 
  -3   5   4       39.92       45.92      4.23 o 
  -2   5   4      129.26      113.65      3.60 o 
  -1   5   4      869.00      932.87     15.06 o 
   0   5   4        1.25        5.32      0.86 o 
   1   5   4      870.01      887.72     15.60 o 
   2   5   4      127.97      107.18      2.96 o 
   3   5   4       39.66       38.74      2.78 o 
   4   5   4      187.40      161.77     11.50 o 
   5   5   4      201.04      193.12      9.79 o 
   6   5   4      127.16      120.65      7.89 o 
   7   5   4        3.93        9.35      6.05 o 
   8   5   4      131.48      124.50     12.79 o 
  -8   6   4       16.32       23.78      5.59 o 
  -7   6   4      132.84      123.31      9.50 o 
  -6   6   4      170.84      156.15     10.23 o 
  -5   6   4      113.18       96.33     10.17 o 
  -4   6   4      111.06      107.54      5.63 o 
  -3   6   4      245.58      225.75      8.64 o 
  -2   6   4      315.38      309.50      7.86 o 
  -1   6   4      320.05      322.61      5.93 o 
   0   6   4       50.91       46.83      1.56 o 
   1   6   4      318.68      305.52      6.20 o 
   2   6   4      314.89      305.90      6.33 o 
   3   6   4      245.76      231.54      7.55 o 
   4   6   4      111.84      100.06      7.31 o 
   5   6   4      112.52      108.49      7.50 o 
   6   6   4      171.84      180.75      9.84 o 
   7   6   4      133.13      114.35     11.98 o 
   8   6   4       16.45       22.13      6.81 o 
  -8   7   4        5.25        9.22      6.37 o 
  -7   7   4       67.05       66.09      7.99 o 
  -6   7   4        5.99        6.55      4.50 o 
  -5   7   4      395.64      342.59     21.78 o 
  -4   7   4      367.05      345.43     12.21 o 
  -3   7   4      223.69      221.07      8.87 o 
  -2   7   4     1048.34      982.88     18.45 o 
  -1   7   4     1124.03     1168.60     19.11 o 
   0   7   4      151.81      147.98      3.25 o 
   1   7   4     1125.26     1131.49     21.08 o 
   2   7   4     1046.38      974.35     18.78 o 
   3   7   4      223.15      225.51     12.91 o 
   4   7   4      366.80      328.98     14.28 o 
   5   7   4      395.39      360.19     15.10 o 
   6   7   4        5.99        1.89      3.53 o 
   7   7   4       66.65       63.19      9.88 o 
   8   7   4        5.42        6.05      5.19 o 
  -8   8   4      300.68      331.38     24.92 o 
  -7   8   4       88.47       89.86      8.96 o 
  -6   8   4      740.94      699.38     37.80 o 
  -5   8   4      342.50      302.40     20.19 o 
  -4   8   4      922.31      868.26     26.66 o 
  -3   8   4     1229.81     1173.54     33.96 o 
  -2   8   4      605.24      622.32     12.40 o 
  -1   8   4      468.73      463.16      9.70 o 
   0   8   4      457.03      446.49      7.70 o 
   1   8   4      470.66      457.79     10.18 o 
   2   8   4      603.31      615.03     12.51 o 
   3   8   4     1231.90     1175.76     28.38 o 
   4   8   4      920.42      912.27     31.25 o 
   5   8   4      342.33      314.16     19.44 o 
   6   8   4      740.24      661.53     34.84 o 
   7   8   4       87.99       87.76     11.02 o 
   8   8   4      300.89      285.23     21.48 o 
  -7   9   4       93.74       99.03     12.36 o 
  -6   9   4      259.84      253.65     19.31 o 
  -5   9   4      396.26      379.63     14.30 o 
  -4   9   4      939.21      928.06     28.06 o 
  -3   9   4      108.58      118.31      6.71 o 
  -2   9   4     2222.88     2198.81     40.21 o 
  -1   9   4       24.66       28.46      1.73 o 
   0   9   4     2967.71     2911.60     47.85 o 
   1   9   4       25.21       30.29      1.88 o 
   2   9   4     2224.99     2196.03     37.00 o 
   3   9   4      108.56      114.53      4.68 o 
   4   9   4      941.55      901.34     27.33 o 
   5   9   4      395.85      368.08     22.08 o 
   6   9   4      260.10      243.43     17.79 o 
   7   9   4       93.45      101.45     11.97 o 
  -7  10   4       70.87       81.41     20.09 o 
  -6  10   4      356.68      346.09     23.93 o 
  -5  10   4       35.15       35.79      4.70 o 
  -4  10   4      469.04      445.62     16.02 o 
  -3  10   4      405.92      390.32     14.39 o 
  -2  10   4      267.42      250.52      6.34 o 
  -1  10   4       96.61       98.63      3.19 o 
   0  10   4        5.87        4.51      1.14 o 
   1  10   4       96.96       95.05      3.52 o 
   2  10   4      266.18      255.86      5.90 o 
   3  10   4      405.20      400.26     11.00 o 
   4  10   4      467.84      431.92     15.32 o 
   5  10   4       35.23       36.11      7.46 o 
   6  10   4      356.30      316.03     21.26 o 
   7  10   4       70.90       77.72     11.92 o 
  -6  11   4       49.66       59.34     11.06 o 
  -5  11   4       73.04       76.02      8.87 o 
  -4  11   4       87.46       90.68      6.61 o 
  -3  11   4       29.13       29.04      4.31 o 
  -2  11   4      272.88      258.57      6.60 o 
  -1  11   4      107.68       99.13      4.37 o 
   0  11   4       16.13       20.85      1.72 o 
   1  11   4      106.88      103.75      3.76 o 
   2  11   4      272.14      258.78      7.30 o 
   3  11   4       28.99       29.58      3.04 o 
   4  11   4       87.37       82.28      8.95 o 
   5  11   4       72.83       74.58      6.04 o 
   6  11   4       49.86       46.52      9.10 o 
  -6  12   4        9.90        3.89      3.46 o 
  -5  12   4       52.59       54.03      6.06 o 
  -4  12   4       91.08       91.79      6.96 o 
  -3  12   4      126.71      129.77      8.40 o 
  -2  12   4      159.74      156.68      4.90 o 
  -1  12   4       70.28       71.35      3.31 o 
   0  12   4      259.41      252.41      9.31 o 
   1  12   4       70.33       71.00      4.13 o 
   2  12   4      159.80      160.06      5.48 o 
   3  12   4      125.93      133.05      6.74 o 
   4  12   4       91.35       90.73      6.66 o 
   5  12   4       52.86       55.90      5.88 o 
   6  12   4        9.95        8.59      5.74 o 
  -5  13   4       55.36       47.17      9.41 o 
  -4  13   4       10.84        8.02      3.54 o 
  -3  13   4        4.27        5.38      2.47 o 
  -2  13   4        9.90       11.47      1.76 o 
  -1  13   4      119.72      128.86      4.57 o 
   0  13   4        0.67        1.54      1.37 o 
   1  13   4      118.90      133.16      4.99 o 
   2  13   4        9.95       12.95      2.03 o 
   3  13   4        4.31        7.14      2.70 o 
   4  13   4       10.73       13.10      4.73 o 
   5  13   4       55.64       49.15      7.34 o 
  -4  14   4       51.11       58.82      6.58 o 
  -3  14   4      202.84      203.65      7.80 o 
  -2  14   4       17.87       17.86      2.83 o 
  -1  14   4      187.97      185.59      6.27 o 
   0  14   4        4.62        3.27      1.72 o 
   1  14   4      187.16      192.74      6.36 o 
   2  14   4       17.75       19.35      2.39 o 
   3  14   4      201.49      208.70      9.14 o 
   4  14   4       51.14       58.70      8.42 o 
  -3  15   4       97.40      113.25      6.75 o 
  -2  15   4       78.78       83.07      7.42 o 
  -1  15   4      720.99      810.08     19.24 o 
   0  15   4        4.48        5.88      2.07 o 
   1  15   4      720.96      830.83     21.78 o 
   2  15   4       78.88       95.56      6.17 o 
   3  15   4       97.41      112.76      6.87 o 
  -1  16   4      161.81      182.59     12.78 o 
   0  16   4      105.21      129.46      6.33 o 
   1  16   4      162.55      186.47      7.75 o 
   1   0   5      160.11      161.97      7.89 o 
   2   0   5       10.43       16.88      2.13 o 
   3   0   5      327.73      356.29     10.46 o 
   4   0   5     1523.16     1560.09     38.87 o 
   5   0   5      174.18      176.87      7.98 o 
   6   0   5       17.24       24.90      3.55 o 
   7   0   5        6.64        4.98      3.24 o 
   8   0   5      315.46      378.07     14.08 o 
   9   0   5       22.74       40.32     12.99 o 
  -9   1   5       28.89       59.29     11.02 o 
  -8   1   5       21.24       23.99      4.34 o 
  -7   1   5       48.26       54.06      5.84 o 
  -6   1   5      760.64      763.83     21.99 o 
  -5   1   5      341.14      340.16     11.37 o 
  -4   1   5      483.82      487.98     17.16 o 
  -3   1   5      108.23       99.27     12.32 o 
  -2   1   5     1912.01     2087.02     73.96 o 
  -1   1   5     1165.16     1283.75     36.63 o 
   0   1   5     2817.52     2839.19     89.82 o 
   1   1   5     1166.11     1272.24     33.25 o 
   2   1   5     1911.61     1954.82     48.28 o 
   3   1   5      108.32       96.53      4.29 o 
   4   1   5      483.88      497.22     17.35 o 
   5   1   5      341.92      348.34     11.35 o 
   6   1   5      759.88      772.86     21.70 o 
   7   1   5       48.52       51.02      4.97 o 
   8   1   5       21.22       25.76      7.01 o 
   9   1   5       28.82       67.57     33.55 o 
  -9   2   5       45.29       66.94     11.72 o 
  -8   2   5      226.89      249.64     13.92 o 
  -7   2   5       27.05       30.52      5.26 o 
  -6   2   5       12.41       11.52      2.77 o 
  -5   2   5      424.46      415.44     16.77 o 
  -4   2   5     1078.09     1066.15     49.65 o 
  -3   2   5      334.36      363.55     13.29 o 
  -2   2   5      537.28      713.30     19.55 o 
  -1   2   5      862.91      936.03     47.01 o 
   0   2   5      303.00      348.35      8.84 o 
   1   2   5      861.65      915.96     22.93 o 
   2   2   5      541.84      681.23     14.36 o 
   3   2   5      334.17      346.98     14.90 o 
   4   2   5     1079.23     1181.90     50.67 o 
   5   2   5      424.84      445.93     13.46 o 
   6   2   5       12.35       13.74      2.81 o 
   7   2   5       27.03       35.12      5.21 o 
   8   2   5      226.81      259.05     14.59 o 
   9   2   5       45.04      102.23     42.54 o 
  -8   3   5       29.42       30.08      5.83 o 
  -7   3   5      203.13      196.04     11.54 o 
  -6   3   5      531.19      524.51     21.19 o 
  -5   3   5      697.34      673.84     24.45 o 
  -4   3   5      577.93      573.69     20.27 o 
  -3   3   5      715.91      827.77     26.80 o 
  -2   3   5       22.92       22.96      2.02 o 
  -1   3   5     3774.24     4632.70     76.22 o 
   0   3   5       44.41       27.49      1.20 o 
   1   3   5     3774.88     4350.85     67.08 o 
   2   3   5       22.52       23.25      1.36 o 
   3   3   5      714.16      841.90     32.59 o 
   4   3   5      578.25      574.38     15.93 o 
   5   3   5      697.16      703.68     19.30 o 
   6   3   5      529.80      560.02     20.51 o 
   7   3   5      203.32      196.89     10.82 o 
   8   3   5       29.35       34.10      8.24 o 
  -8   4   5       29.96       32.80     10.89 o 
  -7   4   5       19.75       19.04      7.29 o 
  -6   4   5       24.41       27.65      4.87 o 
  -5   4   5      159.77      153.66      9.03 o 
  -4   4   5      603.71      575.03     21.17 o 
  -3   4   5      628.21      647.89     16.43 o 
  -2   4   5      920.52      929.97     25.69 o 
  -1   4   5     1503.87     1589.04     29.77 o 
   0   4   5       73.14       91.54      4.01 o 
   1   4   5     1505.24     1525.48     25.97 o 
   2   4   5      922.36      917.34     15.98 o 
   3   4   5      629.59      673.42     14.25 o 
   4   4   5      603.95      628.66     50.18 o 
   5   4   5      160.29      156.46      8.72 o 
   6   4   5       24.22       26.38      4.28 o 
   7   4   5       19.82       28.40      8.97 o 
   8   4   5       30.02       44.69     10.27 o 
  -8   5   5       15.83       22.51      5.31 o 
  -7   5   5      220.51      229.60     13.01 o 
  -6   5   5      198.45      190.69     10.97 o 
  -5   5   5       37.66       32.85      5.14 o 
  -4   5   5      266.33      263.59      8.38 o 
  -3   5   5       59.97       48.85      3.87 o 
  -2   5   5      122.02      135.33      3.79 o 
  -1   5   5      424.12      462.89      7.99 o 
   0   5   5        8.13        6.44      0.80 o 
   1   5   5      424.81      434.76      8.37 o 
   2   5   5      122.55      128.46      4.00 o 
   3   5   5       60.76       55.09      3.30 o 
   4   5   5      265.81      264.11     11.79 o 
   5   5   5       37.68       30.77      4.58 o 
   6   5   5      197.99      192.99     16.44 o 
   7   5   5      220.16      241.16     12.13 o 
   8   5   5       15.78       24.65      7.13 o 
  -8   6   5       70.43       77.66      8.48 o 
  -7   6   5       95.90       84.76      8.51 o 
  -6   6   5      251.92      208.90     12.04 o 
  -5   6   5      417.68      371.54     16.30 o 
  -4   6   5      282.52      251.47      8.46 o 
  -3   6   5        6.60        6.14      2.60 o 
  -2   6   5     1079.81     1033.99     21.89 o 
  -1   6   5      473.70      479.31      8.61 o 
   0   6   5       73.08       72.58      1.98 o 
   1   6   5      474.98      462.52      8.85 o 
   2   6   5     1081.10     1072.24     33.69 o 
   3   6   5        6.57        7.89      1.81 o 
   4   6   5      284.09      269.25     12.07 o 
   5   6   5      417.04      398.50     26.84 o 
   6   6   5      251.47      243.01     22.34 o 
   7   6   5       95.65      106.41     20.20 o 
   8   6   5       69.96       60.26     10.22 o 
  -8   7   5       66.98       74.51      8.69 o 
  -7   7   5       50.09       51.72      7.17 o 
  -6   7   5       54.09       50.25      6.50 o 
  -5   7   5      123.09       99.93      8.12 o 
  -4   7   5      125.83      120.08      6.48 o 
  -3   7   5      401.99      358.76     24.95 o 
  -2   7   5      180.91      171.20      4.38 o 
  -1   7   5       92.07       95.16      2.75 o 
   0   7   5     1044.86     1040.20     15.97 o 
   1   7   5       91.38       93.04      3.61 o 
   2   7   5      180.57      175.31      5.48 o 
   3   7   5      402.03      400.85      8.50 o 
   4   7   5      124.82      116.65      8.30 o 
   5   7   5      123.27      116.30      8.33 o 
   6   7   5       54.53       51.32      6.26 o 
   7   7   5       50.00       44.41      8.48 o 
   8   7   5       66.99       57.19     10.19 o 
  -7   8   5       84.70       98.37      8.98 o 
  -6   8   5      272.02      254.79     13.81 o 
  -5   8   5      209.11      195.20     15.59 o 
  -4   8   5      146.27      140.89      7.44 o 
  -3   8   5      221.42      205.25      9.03 o 
  -2   8   5     1649.75     1618.44     29.98 o 
  -1   8   5      642.39      672.61     13.23 o 
   0   8   5      866.31      826.39     17.85 o 
   1   8   5      641.96      672.25     14.16 o 
   2   8   5     1645.97     1622.69     27.75 o 
   3   8   5      221.78      220.83      6.60 o 
   4   8   5      145.44      136.29      6.43 o 
   5   8   5      210.01      188.87     11.19 o 
   6   8   5      272.65      239.00     17.33 o 
   7   8   5       85.18       88.53     11.00 o 
  -7   9   5      150.74      150.87     17.77 o 
  -6   9   5      452.57      403.13     18.66 o 
  -5   9   5       12.18       10.84      3.19 o 
  -4   9   5      212.13      212.75      9.69 o 
  -3   9   5      302.63      287.48     11.58 o 
  -2   9   5     1084.29     1060.87     20.67 o 
  -1   9   5      312.10      301.73      6.23 o 
   0   9   5     2087.33     2026.71     48.55 o 
   1   9   5      312.27      307.10      7.24 o 
   2   9   5     1082.60     1095.66     19.18 o 
   3   9   5      302.40      298.08      8.04 o 
   4   9   5      212.07      209.05      8.26 o 
   5   9   5       12.04       11.60      4.86 o 
   6   9   5      454.28      381.34     23.78 o 
   7   9   5      150.79      133.29     13.55 o 
  -7  10   5       78.60      111.06     17.68 o 
  -6  10   5      206.24      194.41     12.45 o 
  -5  10   5       92.92       84.91      7.54 o 
  -4  10   5      255.97      236.89     10.65 o 
  -3  10   5       33.69       32.44      4.21 o 
  -2  10   5      905.33      876.86     17.67 o 
  -1  10   5      146.40      147.53      5.66 o 
   0  10   5      466.73      449.32      8.68 o 
   1  10   5      145.39      146.45      4.49 o 
   2  10   5      903.22      917.45     16.41 o 
   3  10   5       33.71       33.29      3.13 o 
   4  10   5      254.97      236.09     10.14 o 
   5  10   5       92.64       83.19     10.07 o 
   6  10   5      206.86      195.41     15.96 o 
   7  10   5       78.52       84.93     11.67 o 
  -6  11   5       28.27       37.68     15.47 o 
  -5  11   5       38.49       36.31      4.99 o 
  -4  11   5       22.93       21.45      4.02 o 
  -3  11   5      456.91      447.03     16.51 o 
  -2  11   5       20.63       19.97      1.91 o 
  -1  11   5      337.73      331.16     12.36 o 
   0  11   5       42.82       37.30      2.15 o 
   1  11   5      338.26      338.24     10.34 o 
   2  11   5       20.49       18.88      2.15 o 
   3  11   5      456.65      465.63     12.56 o 
   4  11   5       22.96       19.66      3.68 o 
   5  11   5       38.61       38.27      4.73 o 
   6  11   5       28.34       26.24      7.37 o 
  -6  12   5        7.11       10.55      6.55 o 
  -5  12   5       72.47       78.54      7.09 o 
  -4  12   5       58.60       61.38      6.20 o 
  -3  12   5        0.16        1.23      2.72 o 
  -2  12   5       31.83       34.81      2.47 o 
  -1  12   5       68.93       66.75      3.26 o 
   0  12   5        7.85        5.58      1.31 o 
   1  12   5       68.24       68.52      3.55 o 
   2  12   5       32.02       34.40      2.76 o 
   3  12   5        0.15        3.65      5.32 o 
   4  12   5       58.46       57.20      7.56 o 
   5  12   5       72.31       67.70      6.30 o 
  -5  13   5        5.88        2.09      3.43 o 
  -4  13   5       35.06       33.07      8.15 o 
  -3  13   5      148.63      164.52      6.72 o 
  -2  13   5       23.59       24.36      2.94 o 
  -1  13   5       58.19       61.45      3.23 o 
   0  13   5        1.57        1.55      1.43 o 
   1  13   5       58.19       62.98      3.50 o 
   2  13   5       23.72       26.06      3.62 o 
   3  13   5      148.19      174.49      8.11 o 
   4  13   5       35.23       34.15      6.36 o 
   5  13   5        5.92        8.37      4.70 o 
  -4  14   5       11.05       12.39      4.23 o 
  -3  14   5       49.36       49.54      4.15 o 
  -2  14   5       29.09       28.43      3.30 o 
  -1  14   5      121.73      121.79      4.93 o 
   0  14   5       15.74       21.70      2.95 o 
   1  14   5      121.88      128.32      5.09 o 
   2  14   5       29.01       28.75      2.77 o 
   3  14   5       49.28       51.08      4.98 o 
   4  14   5       11.12        6.66      4.89 o 
  -3  15   5      245.43      272.68     13.83 o 
  -2  15   5       61.17       67.38      5.27 o 
  -1  15   5       50.11       55.37      4.17 o 
   0  15   5        0.08       -0.32      1.63 o 
   1  15   5       50.16       57.28      3.68 o 
   2  15   5       61.30       69.58      7.74 o 
   3  15   5      245.54      282.21     11.36 o 
   1   0   6      159.92      186.12      4.76 o 
   2   0   6      286.45      284.16     10.40 o 
   3   0   6      171.79      185.31     10.85 o 
   4   0   6      287.00      186.44     12.02 o 
   5   0   6     1798.69     1803.43     51.17 o 
   6   0   6      256.87      281.43     10.43 o 
   7   0   6      164.64      179.43      8.49 o 
   8   0   6       57.18       58.96      7.30 o 
  -8   1   6       35.01       39.47      6.31 o 
  -7   1   6      173.11      170.07      8.33 o 
  -6   1   6       11.83        8.00      2.54 o 
  -5   1   6      416.22      416.39     13.19 o 
  -4   1   6     1064.10     1042.73     46.93 o 
  -3   1   6     1882.85     2001.19     51.38 o 
  -2   1   6      250.81      274.26      8.42 o 
  -1   1   6     1427.04     1660.80     27.23 o 
   0   1   6       53.46       62.17      3.03 o 
   1   1   6     1430.93     1613.89     27.06 o 
   2   1   6      249.05      245.97     34.24 o 
   3   1   6     1887.95     1941.06     47.59 o 
   4   1   6     1063.20     1060.77     47.87 o 
   5   1   6      416.68      426.55     13.32 o 
   6   1   6       11.89       11.58      2.72 o 
   7   1   6      172.71      191.02     13.46 o 
   8   1   6       35.29       47.66      6.67 o 
  -8   2   6      138.24      145.86     10.52 o 
  -7   2   6      154.85      161.53     11.12 o 
  -6   2   6      436.93      441.95     18.28 o 
  -5   2   6      288.75      254.99     12.20 o 
  -4   2   6      477.86      285.70    156.70 o 
  -3   2   6      506.78      574.94     15.77 o 
  -2   2   6     1383.68     1604.43     53.56 o 
  -1   2   6     5003.09     5755.57    157.73 o 
   0   2   6       45.56       75.67      2.15 o 
   1   2   6     5008.05     5774.20    101.20 o 
   2   2   6     1381.41     1539.52     35.93 o 
   3   2   6      507.25      573.51     19.45 o 
   4   2   6      479.21      536.19     26.53 o 
   5   2   6      288.32      290.51      9.86 o 
   6   2   6      437.79      470.64     18.13 o 
   7   2   6      153.93      184.47     10.46 o 
   8   2   6      138.29      150.01     10.13 o 
  -8   3   6      150.61      160.32     11.14 o 
  -7   3   6      728.24      688.17     26.51 o 
  -6   3   6       21.91       21.30      4.29 o 
  -5   3   6      274.48      288.49     12.98 o 
  -4   3   6      225.89      227.63     10.66 o 
  -3   3   6      175.07      173.74      5.85 o 
  -2   3   6      958.83     1081.81     24.87 o 
  -1   3   6      173.07      172.34      3.51 o 
   0   3   6      624.12      693.94     13.10 o 
   1   3   6      174.42      162.47      3.91 o 
   2   3   6      955.65     1047.86     16.66 o 
   3   3   6      177.34      167.60      4.99 o 
   4   3   6      224.82      240.43      9.21 o 
   5   3   6      273.45      287.04     12.50 o 
   6   3   6       22.17       22.61      4.16 o 
   7   3   6      727.62      706.68     25.64 o 
   8   3   6      151.23      165.36     20.96 o 
  -8   4   6       95.27      102.47      9.15 o 
  -7   4   6       15.33       13.38      4.23 o 
  -6   4   6      125.72      107.22      8.11 o 
  -5   4   6      431.38      415.65     20.99 o 
  -4   4   6       88.52       76.34      7.03 o 
  -3   4   6      911.08     1049.36     32.14 o 
  -2   4   6      489.13      525.51     11.03 o 
  -1   4   6     2700.27     3008.50    114.62 o 
   0   4   6      806.40      803.68     13.88 o 
   1   4   6     2703.81     2930.13     45.05 o 
   2   4   6      487.47      534.72      9.86 o 
   3   4   6      912.68     1043.74     20.71 o 
   4   4   6       88.13       83.97     10.19 o 
   5   4   6      434.18      440.85     16.78 o 
   6   4   6      125.87      125.63      8.07 o 
   7   4   6       15.57       19.49      9.69 o 
   8   4   6       95.17      109.10     18.26 o 
  -8   5   6      106.17      120.43      9.88 o 
  -7   5   6       96.97       93.15      8.40 o 
  -6   5   6      108.37       93.75      7.88 o 
  -5   5   6      546.54      523.25     34.18 o 
  -4   5   6      135.49      124.44      5.42 o 
  -3   5   6      261.32      284.23     10.06 o 
  -2   5   6      532.35      525.42     12.31 o 
  -1   5   6      427.01      472.81     10.46 o 
   0   5   6      128.87      121.35      3.25 o 
   1   5   6      424.88      468.94      8.90 o 
   2   5   6      532.08      532.66     10.70 o 
   3   5   6      259.54      278.69      7.29 o 
   4   5   6      136.18      125.79      8.12 o 
   5   5   6      545.58      539.56     19.82 o 
   6   5   6      108.48      102.79      7.68 o 
   7   5   6       97.35      106.72     16.26 o 
   8   5   6      106.56      119.39     17.23 o 
  -8   6   6       43.09       49.88      7.21 o 
  -7   6   6      135.95      136.95     10.23 o 
  -6   6   6       57.71       57.41      7.00 o 
  -5   6   6      107.85      102.38      7.68 o 
  -4   6   6      613.24      562.03     15.30 o 
  -3   6   6      108.48      103.17      9.40 o 
  -2   6   6      211.72      193.26      5.24 o 
  -1   6   6       40.20       36.74      1.65 o 
   0   6   6      407.04      398.31      7.60 o 
   1   6   6       40.72       37.14      1.86 o 
   2   6   6      212.13      199.13      7.09 o 
   3   6   6      107.92      114.28      5.17 o 
   4   6   6      611.89      548.38     20.39 o 
   5   6   6      108.06      109.53      7.82 o 
   6   6   6       57.25       68.79     18.75 o 
   7   6   6      135.81      162.37     34.07 o 
   8   6   6       42.81       38.16      8.23 o 
  -8   7   6       88.90       94.00      9.30 o 
  -7   7   6       73.39       62.90      7.82 o 
  -6   7   6      219.71      199.73     11.96 o 
  -5   7   6       19.89       20.67      4.32 o 
  -4   7   6      286.32      260.44      8.97 o 
  -3   7   6      284.35      258.21      8.69 o 
  -2   7   6      333.65      342.29      6.99 o 
  -1   7   6      598.06      577.56     11.83 o 
   0   7   6       73.27       74.27      3.65 o 
   1   7   6      597.98      566.51     12.87 o 
   2   7   6      334.50      355.06      7.37 o 
   3   7   6      285.36      283.52      6.89 o 
   4   7   6      287.44      268.76     22.69 o 
   5   7   6       19.57       19.62      4.54 o 
   6   7   6      220.08      213.37     11.61 o 
   7   7   6       73.22       61.00      9.75 o 
   8   7   6       89.14       83.18     11.27 o 
  -7   8   6       61.98       70.70      8.64 o 
  -6   8   6      178.49      172.60     11.13 o 
  -5   8   6        2.70        1.89      3.03 o 
  -4   8   6      874.29      819.05     21.92 o 
  -3   8   6       73.27       70.58      4.55 o 
  -2   8   6      930.39      887.39     15.88 o 
  -1   8   6      524.72      500.73      9.73 o 
   0   8   6      460.32      457.20      8.75 o 
   1   8   6      525.12      520.03      9.88 o 
   2   8   6      929.90      900.09     20.13 o 
   3   8   6       73.86       71.40      4.80 o 
   4   8   6      872.31      892.62     39.82 o 
   5   8   6        2.72        0.42      3.17 o 
   6   8   6      177.97      153.09     13.53 o 
   7   8   6       61.89       65.35     10.34 o 
  -7   9   6       70.79       75.16     10.21 o 
  -6   9   6      584.31      532.57     22.70 o 
  -5   9   6       39.30       41.96      4.30 o 
  -4   9   6      808.67      755.42     20.83 o 
  -3   9   6      371.95      357.89     11.57 o 
  -2   9   6      502.40      487.79      9.67 o 
  -1   9   6      284.11      271.26      5.81 o 
   0   9   6      106.90       97.96      3.26 o 
   1   9   6      283.02      277.05      6.79 o 
   2   9   6      504.33      496.86      9.85 o 
   3   9   6      371.64      393.72      9.77 o 
   4   9   6      809.38      825.15     21.57 o 
   5   9   6       39.23       39.83      7.29 o 
   6   9   6      583.89      517.79     29.01 o 
   7   9   6       70.84       64.58     10.50 o 
  -6  10   6       49.45       50.68      7.24 o 
  -5  10   6      127.29      120.72      8.81 o 
  -4  10   6      228.08      222.62      8.82 o 
  -3  10   6      115.06      116.71      6.12 o 
  -2  10   6      384.49      380.17      8.71 o 
  -1  10   6      113.32      106.75      3.28 o 
   0  10   6       58.73       52.28      2.44 o 
   1  10   6      112.76      106.46      3.86 o 
   2  10   6      385.75      388.40      8.95 o 
   3  10   6      114.56      127.80      5.14 o 
   4  10   6      228.59      224.36      9.94 o 
   5  10   6      127.10      125.76     12.00 o 
   6  10   6       49.18       45.79      8.54 o 
  -6  11   6       82.94       77.52      7.33 o 
  -5  11   6       12.30       17.58      3.43 o 
  -4  11   6       35.63       37.86      4.15 o 
  -3  11   6      198.06      189.75      9.62 o 
  -2  11   6       13.85       15.75      1.78 o 
  -1  11   6      454.32      444.29     18.30 o 
   0  11   6       38.91       40.35      2.27 o 
   1  11   6      454.44      452.84     16.52 o 
   2  11   6       13.96       17.17      1.97 o 
   3  11   6      198.76      202.21      8.50 o 
   4  11   6       35.52       35.07      4.48 o 
   5  11   6       12.55       10.40      3.37 o 
   6  11   6       82.97       87.84     11.09 o 
  -5  12   6        1.65        0.07      3.14 o 
  -4  12   6       29.68       28.29      4.74 o 
  -3  12   6      142.66      138.91      6.35 o 
  -2  12   6      170.44      174.66      6.69 o 
  -1  12   6      172.21      177.53      5.37 o 
   0  12   6       24.23       25.13      1.97 o 
   1  12   6      172.51      173.15      5.33 o 
   2  12   6      169.91      178.35      5.95 o 
   3  12   6      143.15      147.76     10.13 o 
   4  12   6       29.78       28.51      5.70 o 
   5  12   6        1.70        3.13      3.03 o 
  -5  13   6      121.42      112.80      8.68 o 
  -4  13   6       36.49       41.06      5.70 o 
  -3  13   6       29.34       28.97      3.30 o 
  -2  13   6        0.52        0.99      1.81 o 
  -1  13   6        9.86        8.64      1.73 o 
   0  13   6        3.01        3.42      1.40 o 
   1  13   6        9.92        8.81      1.86 o 
   2  13   6        0.48        1.06      1.49 o 
   3  13   6       29.23       34.55      5.24 o 
   4  13   6       36.45       38.60      6.67 o 
   5  13   6      121.42      117.90     10.57 o 
  -4  14   6       86.43       92.52      8.84 o 
  -3  14   6      194.30      195.28      7.74 o 
  -2  14   6      132.29      137.67      6.38 o 
  -1  14   6       76.22       72.74      3.87 o 
   0  14   6        0.47        0.80      1.62 o 
   1  14   6       75.83       75.49      4.33 o 
   2  14   6      132.59      151.85      5.70 o 
   3  14   6      193.72      212.91      9.47 o 
   4  14   6       86.83      100.72     10.20 o 
  -2  15   6       60.05       58.16      4.98 o 
  -1  15   6       40.00       45.68      7.38 o 
   0  15   6      184.68      195.44     10.17 o 
   1  15   6       40.07       43.06      3.35 o 
   2  15   6       60.07       72.99      5.87 o 
   1   0   7      312.37      378.45      7.21 o 
   2   0   7      432.29      490.69     10.24 o 
   3   0   7      556.46      581.59     25.03 o 
   4   0   7       39.42       49.39      6.03 o 
   5   0   7      110.30      114.61      6.05 o 
   6   0   7       53.91       59.59      4.86 o 
   7   0   7      482.14      507.73     16.44 o 
   8   0   7       14.57       30.63      8.44 o 
  -8   1   7       36.85       39.36      6.18 o 
  -7   1   7       96.45       97.08      8.00 o 
  -6   1   7       80.96       78.15      6.77 o 
  -5   1   7     1561.98     1495.40     47.71 o 
  -4   1   7      307.43      294.71     16.96 o 
  -3   1   7       94.41      104.74      4.30 o 
  -2   1   7      170.70      199.86      6.77 o 
  -1   1   7     1167.55     1230.59     18.51 o 
   0   1   7       69.45       85.74      6.99 o 
   1   1   7     1167.27     1181.50     22.27 o 
   2   1   7      170.66      187.62     10.28 o 
   3   1   7       94.63      101.72      6.24 o 
   4   1   7      307.23      314.87     18.64 o 
   5   1   7     1563.17     1537.39     38.74 o 
   6   1   7       81.07       81.48      5.41 o 
   7   1   7       96.71      102.28      7.99 o 
   8   1   7       36.95       37.98      6.00 o 
  -8   2   7       31.27       36.53      6.19 o 
  -7   2   7       79.79       94.89      8.05 o 
  -6   2   7      256.52      253.04     12.61 o 
  -5   2   7      889.11      857.30     29.96 o 
  -4   2   7      597.54      606.83     21.57 o 
  -3   2   7     1661.22     1812.43     55.24 o 
  -2   2   7      603.94      736.46     14.77 o 
  -1   2   7       53.56       71.05      2.35 o 
   0   2   7     2284.55     2915.41     52.12 o 
   1   2   7       52.71       64.54      4.04 o 
   2   2   7      603.26      734.58     14.41 o 
   3   2   7     1658.48     1720.57     33.49 o 
   4   2   7      597.39      623.29     17.27 o 
   5   2   7      888.21      919.83     24.33 o 
   6   2   7      256.78      274.97     12.66 o 
   7   2   7       80.71       88.12      9.30 o 
   8   2   7       31.22       36.85      5.83 o 
  -8   3   7       13.99       17.49      4.88 o 
  -7   3   7      108.05      123.48      9.24 o 
  -6   3   7       86.94       80.32      7.11 o 
  -5   3   7     1091.84     1043.22     35.83 o 
  -4   3   7      700.97      697.65     24.49 o 
  -3   3   7      622.10      722.40     17.67 o 
  -2   3   7      388.55      426.38     11.29 o 
  -1   3   7       99.99      177.80      3.56 o 
   0   3   7       10.33        8.32      1.06 o 
   1   3   7      100.35      169.65      4.18 o 
   2   3   7      388.06      428.63      7.49 o 
   3   3   7      622.41      688.48     13.12 o 
   4   3   7      700.74      723.54     24.35 o 
   5   3   7     1092.56     1137.79     35.75 o 
   6   3   7       87.07       93.53     14.13 o 
   7   3   7      107.95      126.52     11.64 o 
   8   3   7       14.09       23.85      8.03 o 
  -8   4   7       31.69       39.42      6.53 o 
  -7   4   7       21.48       26.97      5.13 o 
  -6   4   7      175.84      167.18     10.26 o 
  -5   4   7      234.37      226.10     11.60 o 
  -4   4   7      318.05      303.56      9.41 o 
  -3   4   7     1144.96     1201.73     28.66 o 
  -2   4   7       54.75       52.57      2.65 o 
  -1   4   7      698.53      795.00     13.19 o 
   0   4   7       44.16       51.86      2.65 o 
   1   4   7      700.84      767.84     13.84 o 
   2   4   7       54.83       54.78      1.88 o 
   3   4   7     1148.62     1230.22     24.25 o 
   4   4   7      317.58      309.86     13.21 o 
   5   4   7      234.63      250.75     12.86 o 
   6   4   7      175.81      171.92      9.69 o 
   7   4   7       21.06       22.08      5.49 o 
   8   4   7       31.66       50.20     11.16 o 
  -8   5   7       94.05      116.12      9.59 o 
  -7   5   7       72.38       80.05      8.15 o 
  -6   5   7       16.81       14.74      4.03 o 
  -5   5   7       45.07       41.82      5.49 o 
  -4   5   7      229.05      220.10      7.80 o 
  -3   5   7        9.52       12.06      2.17 o 
  -2   5   7      250.05      254.89      7.06 o 
  -1   5   7      411.50      420.86      7.47 o 
   0   5   7      277.60      300.94      8.25 o 
   1   5   7      412.39      423.64      8.19 o 
   2   5   7      248.89      273.03      6.23 o 
   3   5   7        9.52       14.06      1.92 o 
   4   5   7      228.69      230.94     11.22 o 
   5   5   7       45.02       48.64      5.60 o 
   6   5   7       16.76       20.67      5.48 o 
   7   5   7       72.04       90.99     18.84 o 
   8   5   7       94.07      111.67     16.91 o 
  -8   6   7       15.67       22.56      7.26 o 
  -7   6   7       47.34       50.95      7.06 o 
  -6   6   7       94.66      101.26      8.28 o 
  -5   6   7        6.78        8.16      3.39 o 
  -4   6   7       45.16       46.25      5.44 o 
  -3   6   7      319.59      315.63      9.84 o 
  -2   6   7      979.21      974.47     21.70 o 
  -1   6   7     1281.96     1220.59     29.62 o 
   0   6   7     1983.93     1148.69    330.86 o 
   1   6   7     1279.86     1203.53     23.98 o 
   2   6   7      979.76      999.79     27.10 o 
   3   6   7      318.84      322.68      8.53 o 
   4   6   7       44.63       44.63      7.58 o 
   5   6   7        6.73        5.21      3.31 o 
   6   6   7       94.12      106.26     13.73 o 
   7   6   7       47.29       51.07     12.83 o 
   8   6   7       15.63       14.12      5.90 o 
  -7   7   7      284.74      287.33     15.38 o 
  -6   7   7      368.27      345.32     16.63 o 
  -5   7   7      264.55      250.12     12.84 o 
  -4   7   7      375.08      372.42     11.73 o 
  -3   7   7      188.44      201.94      7.46 o 
  -2   7   7     1003.82      993.92     17.66 o 
  -1   7   7       28.71       28.85      1.71 o 
   0   7   7     1186.67     1090.12     21.31 o 
   1   7   7       29.37       29.05      2.32 o 
   2   7   7     1007.76     1023.86     18.08 o 
   3   7   7      188.69      192.38      6.41 o 
   4   7   7      377.00      391.52     16.32 o 
   5   7   7      265.81      253.66     29.43 o 
   6   7   7      367.73      358.80     43.30 o 
   7   7   7      285.37      261.56     18.79 o 
  -7   8   7        1.32        6.76      4.01 o 
  -6   8   7      257.19      252.80     13.86 o 
  -5   8   7       23.63       24.31      3.42 o 
  -4   8   7      152.19      152.75      6.94 o 
  -3   8   7      548.10      516.42     14.92 o 
  -2   8   7      964.11      941.39     16.88 o 
  -1   8   7      813.27      785.68     13.86 o 
   0   8   7     2631.99     2482.11     40.23 o 
   1   8   7      812.38      813.45     16.06 o 
   2   8   7      964.86      964.72     17.26 o 
   3   8   7      547.82      556.61     12.75 o 
   4   8   7      151.34      178.99     12.79 o 
   5   8   7       23.55       22.95      5.14 o 
   6   8   7      255.42      230.57     17.18 o 
   7   8   7        1.40       -0.28      3.89 o 
  -7   9   7      126.14      159.87     18.97 o 
  -6   9   7      124.01      125.27      9.85 o 
  -5   9   7      124.13      124.74      6.67 o 
  -4   9   7      118.74      111.87      7.19 o 
  -3   9   7       70.85       72.75      5.23 o 
  -2   9   7      820.07      796.56     25.44 o 
  -1   9   7       84.55       81.89      2.87 o 
   0   9   7      493.29      438.54     11.16 o 
   1   9   7       85.10       83.07      4.74 o 
   2   9   7      822.86      824.37     15.05 o 
   3   9   7       70.85       74.55      4.15 o 
   4   9   7      119.86      127.50      6.38 o 
   5   9   7      123.95      124.08     11.66 o 
   6   9   7      123.76      112.54     12.05 o 
   7   9   7      125.93      118.08     12.96 o 
  -6  10   7      104.52      129.22     14.88 o 
  -5  10   7        8.69       12.27      3.85 o 
  -4  10   7      124.86      129.42      6.70 o 
  -3  10   7      132.56      128.10      6.45 o 
  -2  10   7       36.22       39.06      2.49 o 
  -1  10   7       73.89       75.59      2.82 o 
   0  10   7      180.12      176.97      4.94 o 
   1  10   7       73.99       79.66      3.39 o 
   2  10   7       35.92       38.06      2.61 o 
   3  10   7      132.83      133.35      5.40 o 
   4  10   7      125.69      127.20      7.29 o 
   5  10   7        8.71        6.22      4.52 o 
   6  10   7      105.04      105.92     12.09 o 
  -6  11   7       62.88       53.20     11.66 o 
  -5  11   7       41.19       45.09      7.34 o 
  -4  11   7      130.54      126.00      9.98 o 
  -3  11   7       10.07        5.86      3.08 o 
  -2  11   7      456.82      459.08     14.70 o 
  -1  11   7       67.15       67.78      3.24 o 
   0  11   7       56.41       56.45      2.63 o 
   1  11   7       67.11       67.39      3.29 o 
   2  11   7      456.02      467.61     10.55 o 
   3  11   7       10.05       11.03      3.16 o 
   4  11   7      130.05      149.23     10.78 o 
   5  11   7       41.36       35.45      4.81 o 
   6  11   7       63.12       56.53      9.76 o 
  -5  12   7       12.59       14.44      4.28 o 
  -4  12   7       21.79       23.03      4.58 o 
  -3  12   7       47.46       44.66      3.85 o 
  -2  12   7       37.72       37.51      3.44 o 
  -1  12   7       21.31       22.98      2.21 o 
   0  12   7       99.55      102.17      3.90 o 
   1  12   7       21.42       25.23      2.30 o 
   2  12   7       37.89       41.84      3.05 o 
   3  12   7       47.58       54.99      5.00 o 
   4  12   7       21.82       26.57      5.93 o 
   5  12   7       12.55       13.27      4.73 o 
  -4  13   7       48.56       45.03      6.00 o 
  -3  13   7       12.44       14.77      2.76 o 
  -2  13   7      143.73      140.47      6.28 o 
  -1  13   7       21.84       21.84      2.31 o 
   0  13   7       17.99       18.10      2.05 o 
   1  13   7       21.84       21.19      2.44 o 
   2  13   7      143.72      155.00      5.63 o 
   3  13   7       12.40       19.98      3.61 o 
   4  13   7       48.75       53.36      7.80 o 
  -3  14   7       52.68       52.74      4.37 o 
  -2  14   7      108.93      116.88      5.94 o 
  -1  14   7       59.01       61.55      4.05 o 
   0  14   7      148.10      152.49      8.15 o 
   1  14   7       58.95       64.10      3.78 o 
   2  14   7      109.19      121.75      5.12 o 
   3  14   7       52.68       67.38      5.72 o 
  -2  15   7      135.81      144.06      7.67 o 
  -1  15   7       86.55       91.15      9.38 o 
   0  15   7       13.89       22.30      3.29 o 
   1  15   7       86.49       90.01      5.67 o 
   2  15   7      135.70      155.57      7.91 o 
   0   0   8     3013.30     3474.38     72.88 o 
   1   0   8      485.98      499.59      8.32 o 
   2   0   8      766.65      886.15     17.66 o 
   3   0   8       10.90       12.48      2.21 o 
   4   0   8      280.24      261.46     15.28 o 
   5   0   8      451.47      445.28     17.18 o 
   6   0   8      128.44      125.40      8.31 o 
   7   0   8        2.27        8.27      5.18 o 
   8   0   8       14.99       24.06      7.73 o 
  -8   1   8      183.15      202.65     18.01 o 
  -7   1   8      159.93      162.18     10.24 o 
  -6   1   8       29.57       30.00      5.40 o 
  -5   1   8       57.40       48.05      5.51 o 
  -4   1   8      363.81      336.93     13.89 o 
  -3   1   8      247.83      255.10     12.07 o 
  -2   1   8      453.72      485.23     10.45 o 
  -1   1   8      175.96      197.63      3.96 o 
   0   1   8      117.88      135.01      3.69 o 
   1   1   8      175.22      193.63      3.99 o 
   2   1   8      455.30      490.31      9.01 o 
   3   1   8      247.02      249.24      9.06 o 
   4   1   8      363.98      349.16     13.66 o 
   5   1   8       57.31       57.66      4.49 o 
   6   1   8       29.52       30.68      4.80 o 
   7   1   8      160.21      164.72     10.04 o 
   8   1   8      182.97      188.39     16.72 o 
  -8   2   8       27.29       27.88      5.49 o 
  -7   2   8        8.83       13.65      5.20 o 
  -6   2   8       49.27       45.84      7.08 o 
  -5   2   8      266.44      261.85     12.38 o 
  -4   2   8      146.37      129.79      7.81 o 
  -3   2   8      172.14      168.28      6.00 o 
  -2   2   8      714.70      822.51     16.22 o 
  -1   2   8     1294.97     1440.08     21.51 o 
   0   2   8     2481.56     2746.32     45.31 o 
   1   2   8     1292.43     1371.57     22.97 o 
   2   2   8      715.90      800.73     37.18 o 
   3   2   8      172.06      158.35      5.01 o 
   4   2   8      146.97      129.46      6.07 o 
   5   2   8      266.35      288.26     12.57 o 
   6   2   8       49.07       51.77      5.89 o 
   7   2   8        8.77       13.63      5.91 o 
   8   2   8       27.15       31.67      7.83 o 
  -8   3   8       82.65       98.26      8.86 o 
  -7   3   8      195.50      194.74     11.65 o 
  -6   3   8       47.03       41.20      5.67 o 
  -5   3   8       48.05       43.85      5.45 o 
  -4   3   8       37.48       31.46      3.53 o 
  -3   3   8      168.07      165.96      8.01 o 
  -2   3   8      513.45      538.51     11.47 o 
  -1   3   8        3.20        1.48      0.67 o 
   0   3   8      153.02      130.42      3.63 o 
   1   3   8        3.17        0.36      1.33 o 
   2   3   8      515.52      539.92     10.04 o 
   3   3   8      168.09      157.72      5.01 o 
   4   3   8       37.10       30.70      4.89 o 
   5   3   8       48.20       48.00      5.41 o 
   6   3   8       46.95       49.01      5.69 o 
   7   3   8      195.97      205.15     13.24 o 
   8   3   8       82.33       90.39     17.17 o 
  -8   4   8       65.18       84.96      8.59 o 
  -7   4   8      103.77      105.64      8.84 o 
  -6   4   8       70.93       65.82     10.22 o 
  -5   4   8      299.92      273.41     13.14 o 
  -4   4   8      188.34      178.03      6.76 o 
  -3   4   8       33.53       33.51      3.06 o 
  -2   4   8       87.76       97.22      3.50 o 
  -1   4   8      102.12      109.33      2.81 o 
   0   4   8      376.78      332.38     40.37 o 
   1   4   8      101.09      109.88      5.18 o 
   2   4   8       88.36       96.34      2.95 o 
   3   4   8       33.82       36.51      2.68 o 
   4   4   8      188.59      179.64      9.80 o 
   5   4   8      299.89      306.47     13.33 o 
   6   4   8       70.73       70.21      8.19 o 
   7   4   8      103.63      108.68      8.36 o 
   8   4   8       65.28       80.89     22.32 o 
  -8   5   8       52.58       68.27      8.35 o 
  -7   5   8       38.22       53.77      9.14 o 
  -6   5   8      153.09      136.59      9.51 o 
  -5   5   8      115.03      118.37      8.30 o 
  -4   5   8      185.09      169.79      6.78 o 
  -3   5   8      491.76      488.48     13.60 o 
  -2   5   8      226.68      218.09      6.42 o 
  -1   5   8      401.16      397.67      8.25 o 
   0   5   8       14.42       14.62      1.85 o 
   1   5   8      401.43      397.66     10.70 o 
   2   5   8      226.91      224.91      5.50 o 
   3   5   8      492.19      499.49     11.61 o 
   4   5   8      183.79      182.86      9.92 o 
   5   5   8      114.80      120.14      8.29 o 
   6   5   8      152.97      155.15     16.91 o 
   7   5   8       38.60       48.26     17.88 o 
   8   5   8       52.46       84.34     33.82 o 
  -7   6   8       49.77       57.57      7.46 o 
  -6   6   8       52.09       49.26      6.62 o 
  -5   6   8      176.19      176.46     10.37 o 
  -4   6   8      297.58      275.81     11.98 o 
  -3   6   8      547.28      507.43     14.33 o 
  -2   6   8       71.65       61.82      3.38 o 
  -1   6   8      673.09      670.90     12.07 o 
   0   6   8       55.36       74.21      4.43 o 
   1   6   8      673.56      656.71     16.18 o 
   2   6   8       70.90       68.96      2.85 o 
   3   6   8      546.23      544.87     12.52 o 
   4   6   8      298.06      295.37     13.41 o 
   5   6   8      174.98      168.73     10.11 o 
   6   6   8       52.57       51.70      6.43 o 
   7   6   8       49.32       66.32     16.38 o 
  -7   7   8      403.62      397.47     18.94 o 
  -6   7   8      478.68      474.98     26.97 o 
  -5   7   8      642.21      613.22     34.79 o 
  -4   7   8      868.52      831.20     26.47 o 
  -3   7   8      841.20      828.89     21.56 o 
  -2   7   8     1129.55     1091.66     22.39 o 
  -1   7   8      151.67      156.34      3.74 o 
   0   7   8      211.68      195.85      5.41 o 
   1   7   8      152.89      155.79      4.78 o 
   2   7   8     1126.61     1144.76     20.09 o 
   3   7   8      843.99      875.98     18.57 o 
   4   7   8      868.00      889.63     28.08 o 
   5   7   8      643.52      620.16     23.22 o 
   6   7   8      479.91      480.21     29.37 o 
   7   7   8      403.68      392.86     44.18 o 
  -7   8   8        1.35        9.13      4.73 o 
  -6   8   8      463.02      418.57     19.47 o 
  -5   8   8       64.35       61.31      4.98 o 
  -4   8   8      990.23      955.74     28.25 o 
  -3   8   8      530.00      500.16     14.76 o 
  -2   8   8     1082.24     1026.43     22.02 o 
  -1   8   8     1069.37     1015.43     21.30 o 
   0   8   8      727.22      678.21     12.26 o 
   1   8   8     1069.14     1047.31     20.26 o 
   2   8   8     1078.81     1072.65     18.93 o 
   3   8   8      528.21      555.86     14.12 o 
   4   8   8      989.26     1035.80     26.04 o 
   5   8   8       63.89       63.63      7.30 o 
   6   8   8      464.10      455.54     20.64 o 
   7   8   8        1.28        3.42      4.59 o 
  -6   9   8      111.39      108.77      9.33 o 
  -5   9   8       33.90       31.19      3.95 o 
  -4   9   8      359.91      343.16     11.70 o 
  -3   9   8       31.29       33.38      3.67 o 
  -2   9   8      377.57      370.06     12.42 o 
  -1   9   8      649.67      618.95     11.35 o 
   0   9   8       18.43       19.19      1.71 o 
   1   9   8      649.46      631.55     16.29 o 
   2   9   8      376.79      387.25      9.30 o 
   3   9   8       31.26       32.36      3.05 o 
   4   9   8      360.78      379.06     12.09 o 
   5   9   8       34.37       35.10      7.96 o 
   6   9   8      111.95      114.17     11.90 o 
  -6  10   8       67.77       60.87     11.54 o 
  -5  10   8       28.12       28.12      5.35 o 
  -4  10   8       46.05       54.03      7.91 o 
  -3  10   8       59.06       55.18      5.54 o 
  -2  10   8      435.39      430.90     12.04 o 
  -1  10   8      154.28      139.66      3.91 o 
   0  10   8      204.81      206.34      5.10 o 
   1  10   8      154.73      147.68      6.34 o 
   2  10   8      436.68      466.56     10.45 o 
   3  10   8       59.26       68.40      7.31 o 
   4  10   8       46.49       44.35      4.43 o 
   5  10   8       28.40       20.98      5.97 o 
   6  10   8       67.64       62.79      9.94 o 
  -5  11   8        1.56       -0.30      3.08 o 
  -4  11   8       53.97       56.18      7.02 o 
  -3  11   8       42.77       42.08      5.24 o 
  -2  11   8      175.19      175.30      6.66 o 
  -1  11   8      145.00      152.18      5.25 o 
   0  11   8      316.41      325.42      7.03 o 
   1  11   8      145.11      148.03      4.90 o 
   2  11   8      175.65      187.09      5.65 o 
   3  11   8       42.61       45.50      4.18 o 
   4  11   8       54.54       52.09      7.26 o 
   5  11   8        1.50       -1.99      2.66 o 
  -5  12   8       51.36       50.58      9.61 o 
  -4  12   8       88.18       83.22      7.37 o 
  -3  12   8       30.58       30.87      3.73 o 
  -2  12   8      186.83      178.31      6.99 o 
  -1  12   8       24.93       24.23      2.28 o 
   0  12   8       64.08       69.70      3.28 o 
   1  12   8       24.95       25.24      2.37 o 
   2  12   8      186.48      195.94      5.88 o 
   3  12   8       30.98       34.86      4.28 o 
   4  12   8       87.90       91.63      9.22 o 
   5  12   8       51.63       49.82      7.64 o 
  -4  13   8       63.32       63.94      6.88 o 
  -3  13   8      131.89      137.29      7.50 o 
  -2  13   8       30.11       28.98      3.30 o 
  -1  13   8      219.63      242.45     14.97 o 
   0  13   8       69.78       72.48      3.60 o 
   1  13   8      219.57      249.17     10.36 o 
   2  13   8       30.29       32.08      2.94 o 
   3  13   8      131.67      166.70      8.34 o 
   4  13   8       63.64       64.38      5.86 o 
  -3  14   8      145.62      150.15      8.03 o 
  -2  14   8       71.85       68.10      4.71 o 
  -1  14   8       26.41       29.26      3.96 o 
   0  14   8       45.00       46.64      5.76 o 
   1  14   8       26.68       29.76      2.94 o 
   2  14   8       71.64       82.69      5.95 o 
   3  14   8      146.51      188.60      8.97 o 
  -1  15   8        8.17       11.23      4.24 o 
   0  15   8      109.77      123.33     10.99 o 
   1  15   8        8.22       10.59      2.21 o 
   1   0   9       42.92       63.75      2.22 o 
   2   0   9      442.88      494.55      9.29 o 
   3   0   9       15.98       19.60      2.52 o 
   4   0   9      560.32      549.47     19.83 o 
   5   0   9        0.04        2.49      2.51 o 
   6   0   9       15.90       17.72      4.03 o 
   7   0   9        0.37        9.97      5.77 o 
   8   0   9      154.18      195.45     17.28 o 
  -8   1   9        2.34       12.32      6.47 o 
  -7   1   9        7.74        7.55      4.65 o 
  -6   1   9      353.53      336.08     15.08 o 
  -5   1   9       29.91       29.77      4.49 o 
  -4   1   9      941.06      942.96     31.15 o 
  -3   1   9       25.30       34.11      4.12 o 
  -2   1   9      190.26      192.55      7.91 o 
  -1   1   9      169.94      195.44      4.11 o 
   0   1   9     1728.63     1741.71     26.56 o 
   1   1   9      169.98      192.87      4.14 o 
   2   1   9      189.87      188.34      4.45 o 
   3   1   9       25.38       36.42      6.73 o 
   4   1   9      941.43      939.00     30.76 o 
   5   1   9       29.82       32.77      4.53 o 
   6   1   9      353.94      350.12     21.71 o 
   7   1   9        7.76       14.32      5.90 o 
   8   1   9        2.35       21.47      6.58 o 
  -8   2   9      115.14      129.37     10.07 o 
  -7   2   9        9.71        9.58      3.91 o 
  -6   2   9       13.30       14.61      3.94 o 
  -5   2   9       85.64       87.46      7.01 o 
  -4   2   9      346.98      346.65     10.76 o 
  -3   2   9       27.61       26.63      2.83 o 
  -2   2   9      715.89      763.47     16.73 o 
  -1   2   9       42.81       55.05      2.01 o 
   0   2   9      753.38      772.34     12.58 o 
   1   2   9       42.59       52.26      2.09 o 
   2   2   9      718.66      774.85     22.70 o 
   3   2   9       27.66       26.34      3.14 o 
   4   2   9      347.51      327.97     13.52 o 
   5   2   9       85.44       90.48     10.73 o 
   6   2   9       13.21       12.21      3.81 o 
   7   2   9        9.77       18.18      6.51 o 
   8   2   9      114.84      149.51     14.66 o 
  -8   3   9        7.78       12.33      4.54 o 
  -7   3   9       26.66       27.76      5.40 o 
  -6   3   9      118.68      122.14     11.73 o 
  -5   3   9       11.10        8.11      3.24 o 
  -4   3   9      191.55      184.60      6.95 o 
  -3   3   9       93.79       90.86      4.87 o 
  -2   3   9      277.01      304.59      8.88 o 
  -1   3   9      275.11      300.62      5.68 o 
   0   3   9     1886.48     1997.73     33.54 o 
   1   3   9      274.51      301.05      5.54 o 
   2   3   9      276.77      294.18     11.71 o 
   3   3   9       93.19       93.75      7.30 o 
   4   3   9      191.94      180.87     17.56 o 
   5   3   9       11.15       13.44      3.80 o 
   6   3   9      118.72      127.88      8.53 o 
   7   3   9       26.67       24.79      4.83 o 
   8   3   9        7.73       18.74      6.18 o 
  -8   4   9       89.33      108.24     10.32 o 
  -7   4   9      133.06      146.92     10.33 o 
  -6   4   9        8.61        8.06      3.52 o 
  -5   4   9      165.89      164.60      9.76 o 
  -4   4   9       95.76       91.70      5.03 o 
  -3   4   9       18.53       17.98      2.70 o 
  -2   4   9      605.90      638.88     13.65 o 
  -1   4   9      383.55      373.20      7.31 o 
   0   4   9       96.02       88.73      4.19 o 
   1   4   9      382.98      360.48      8.96 o 
   2   4   9      606.70      650.33     13.33 o 
   3   4   9       18.60       19.43      2.69 o 
   4   4   9       95.65       96.68      7.28 o 
   5   4   9      166.15      172.55      9.86 o 
   6   4   9        8.61        8.30      4.45 o 
   7   4   9      133.47      142.16     16.66 o 
   8   4   9       89.06      115.85     33.84 o 
  -7   5   9       45.50       46.40      6.69 o 
  -6   5   9       69.53       89.35      7.75 o 
  -5   5   9       85.44       75.61      7.03 o 
  -4   5   9      108.30       97.84      6.29 o 
  -3   5   9      170.35      166.17      6.76 o 
  -2   5   9        0.22        0.98      1.45 o 
  -1   5   9       76.54       86.37      3.64 o 
   0   5   9      355.31      356.39      9.53 o 
   1   5   9       76.13       75.15     12.64 o 
   2   5   9        0.25        1.71      1.02 o 
   3   5   9      169.48      178.90      6.03 o 
   4   5   9      108.96      109.70      8.02 o 
   5   5   9       85.57       84.93     12.13 o 
   6   5   9       69.85       84.26     12.09 o 
   7   5   9       45.17       46.73     10.47 o 
  -7   6   9        9.04       12.89      7.02 o 
  -6   6   9       17.34       21.99      4.85 o 
  -5   6   9      174.44      163.73     10.17 o 
  -4   6   9       44.30       41.15      5.25 o 
  -3   6   9      158.88      155.06      7.63 o 
  -2   6   9      622.55      620.09     13.54 o 
  -1   6   9      787.39      836.48     14.87 o 
   0   6   9      211.16      252.24      6.39 o 
   1   6   9      787.32      831.62     16.63 o 
   2   6   9      622.49      631.49     13.29 o 
   3   6   9      158.69      167.51      5.94 o 
   4   6   9       44.61       44.24      5.85 o 
   5   6   9      173.48      163.06     12.50 o 
   6   6   9       17.26       12.81      9.64 o 
   7   6   9        8.88        9.55      8.27 o 
  -7   7   9       88.20      102.06      9.10 o 
  -6   7   9      104.82      120.28      9.34 o 
  -5   7   9      151.63      146.77     10.38 o 
  -4   7   9       52.04       45.81      5.22 o 
  -3   7   9      407.02      371.60     11.65 o 
  -2   7   9      477.15      484.59     11.22 o 
  -1   7   9      828.62      749.28     13.19 o 
   0   7   9      979.95     1023.63     17.63 o 
   1   7   9      830.65      740.20     15.19 o 
   2   7   9      478.03      507.55     10.11 o 
   3   7   9      408.87      415.49     10.45 o 
   4   7   9       51.90       56.31      4.50 o 
   5   7   9      152.02      149.72     10.14 o 
   6   7   9      103.89      106.21      9.03 o 
   7   7   9       87.90       80.23      8.34 o 
  -7   8   9      101.89      102.06     13.73 o 
  -6   8   9      275.79      270.84     14.55 o 
  -5   8   9      137.27      131.45      8.68 o 
  -4   8   9       83.57       84.94      7.39 o 
  -3   8   9       88.14       84.80      5.69 o 
  -2   8   9      346.49      325.68      8.40 o 
  -1   8   9      538.11      556.28     10.35 o 
   0   8   9        1.59        1.35      1.13 o 
   1   8   9      538.38      562.95     13.30 o 
   2   8   9      347.92      340.00      7.48 o 
   3   8   9       87.98       93.49      8.10 o 
   4   8   9       84.31       84.99      6.88 o 
   5   8   9      136.23      119.10      9.34 o 
   6   8   9      275.58      263.61     14.42 o 
   7   8   9      101.29       90.79     11.19 o 
  -6   9   9      137.85      161.58     10.94 o 
  -5   9   9        7.04        5.09      3.89 o 
  -4   9   9        5.26        7.85      3.84 o 
  -3   9   9      278.42      261.00     10.10 o 
  -2   9   9      131.70      121.44      5.21 o 
  -1   9   9      355.71      326.10      6.83 o 
   0   9   9      118.35      118.47      3.71 o 
   1   9   9      356.29      327.48      7.98 o 
   2   9   9      132.11      128.18      4.53 o 
   3   9   9      279.03      285.71      8.24 o 
   4   9   9        5.32        2.04      5.81 o 
   5   9   9        6.95        2.13      8.85 o 
   6   9   9      137.55      138.83     13.16 o 
  -6  10   9       67.75       67.46      6.99 o 
  -5  10   9       93.28      112.62     10.83 o 
  -4  10   9      163.94      148.83      8.96 o 
  -3  10   9       38.75       32.29      8.09 o 
  -2  10   9      151.15      142.92      5.92 o 
  -1  10   9      139.04      138.75      4.58 o 
   0  10   9       47.74       40.45      2.37 o 
   1  10   9      139.29      141.20      4.98 o 
   2  10   9      150.97      163.55      5.22 o 
   3  10   9       38.84       43.06      5.20 o 
   4  10   9      163.78      168.25      7.79 o 
   5  10   9       93.73      106.93      8.38 o 
   6  10   9       67.88       56.87      9.32 o 
  -5  11   9       10.82        3.78      3.60 o 
  -4  11   9       55.55       48.27      5.88 o 
  -3  11   9      293.53      287.14     15.62 o 
  -2  11   9       86.70       79.70      4.55 o 
  -1  11   9      183.87      176.35      8.97 o 
   0  11   9       16.91       19.08      2.05 o 
   1  11   9      183.84      173.75      6.39 o 
   2  11   9       86.72       94.70      4.01 o 
   3  11   9      294.25      317.04     10.33 o 
   4  11   9       55.81       62.27      7.93 o 
   5  11   9       10.75       11.71      4.74 o 
  -4  12   9        8.54        7.80      3.89 o 
  -3  12   9      134.15      134.90      8.73 o 
  -2  12   9        8.62       11.27      2.43 o 
  -1  12   9       56.52       65.69      3.66 o 
   0  12   9        5.89        5.74      1.56 o 
   1  12   9       57.11       69.07      3.50 o 
   2  12   9        8.67        8.91      1.93 o 
   3  12   9      134.15      163.26      8.16 o 
   4  12   9        8.45        9.87      3.38 o 
  -4  13   9       47.73       63.07     12.08 o 
  -3  13   9      396.93      400.52     18.42 o 
  -2  13   9      224.04      220.71      8.29 o 
  -1  13   9      133.94      141.53      8.61 o 
   0  13   9      127.02      138.22      6.34 o 
   1  13   9      133.48      141.06      9.11 o 
   2  13   9      224.23      241.54      7.54 o 
   3  13   9      397.22      458.67     15.69 o 
   4  13   9       47.85       57.57      5.69 o 
  -2  14   9       71.83       62.31      5.95 o 
  -1  14   9       44.93       39.83      3.30 o 
   0  14   9        2.82        3.37      2.11 o 
   1  14   9       45.29       42.95      3.37 o 
   2  14   9       71.80       78.04      5.93 o 
   0   0  10      342.93      382.89     11.68 o 
   1   0  10     1028.80     1144.66     17.95 o 
   2   0  10      163.59      156.64      4.10 o 
   3   0  10        0.00       -0.54      1.91 o 
   4   0  10     1429.57     1397.46     44.06 o 
   5   0  10      175.84      171.75     11.92 o 
   6   0  10      432.73      390.73     23.89 o 
   7   0  10        7.53       18.91      6.79 o 
   8   0  10       41.27       47.01      9.34 o 
  -8   1  10        4.43       22.69      7.23 o 
  -7   1  10        9.68       15.69      6.39 o 
  -6   1  10       13.83       15.67      4.12 o 
  -5   1  10       59.00       58.07      5.91 o 
  -4   1  10      214.15      221.25      7.78 o 
  -3   1  10      403.66      421.25     11.96 o 
  -2   1  10      514.51      567.93     11.90 o 
  -1   1  10      170.66      195.40      4.35 o 
   0   1  10      367.47      385.93      7.27 o 
   1   1  10      171.01      197.25      4.37 o 
   2   1  10      516.36      563.57     10.67 o 
   3   1  10      403.61      416.61      9.80 o 
   4   1  10      214.85      225.17     10.65 o 
   5   1  10       59.10       55.00      8.85 o 
   6   1  10       13.71       18.80      6.38 o 
   7   1  10        9.58       21.92      6.92 o 
   8   1  10        4.60       27.75      7.51 o 
  -8   2  10       41.60       51.09      9.47 o 
  -7   2  10       42.52       48.83      6.95 o 
  -6   2  10      178.96      171.76     10.27 o 
  -5   2  10      212.03      207.65     10.92 o 
  -4   2  10      669.95      666.18     17.57 o 
  -3   2  10      149.29      148.79      9.90 o 
  -2   2  10       41.41       48.00      2.09 o 
  -1   2  10      254.66      294.48      5.70 o 
   0   2  10      539.23      530.12     17.29 o 
   1   2  10      254.52      282.65      8.17 o 
   2   2  10       41.08       45.93      2.26 o 
   3   2  10      148.98      143.00      4.94 o 
   4   2  10      669.79      672.67     34.01 o 
   5   2  10      212.31      214.71     16.44 o 
   6   2  10      178.23      167.69     14.70 o 
   7   2  10       42.79       64.08     10.33 o 
   8   2  10       41.57       47.76      9.84 o 
  -8   3  10       50.03       51.80      9.91 o 
  -7   3  10       42.14       35.46      5.87 o 
  -6   3  10       48.63       58.06      6.79 o 
  -5   3  10      245.40      221.63     11.60 o 
  -4   3  10      429.55      430.10     12.59 o 
  -3   3  10      494.70      500.91     13.89 o 
  -2   3  10      718.23      752.53     15.83 o 
  -1   3  10       73.54       83.43      2.81 o 
   0   3  10       21.92       27.41      2.42 o 
   1   3  10       73.14       76.39      2.58 o 
   2   3  10      717.38      755.11     14.81 o 
   3   3  10      492.49      520.66     13.52 o 
   4   3  10      428.84      462.36     26.45 o 
   5   3  10      244.74      237.77     17.79 o 
   6   3  10       48.74       49.04      9.06 o 
   7   3  10       42.20       47.18      9.28 o 
   8   3  10       50.65       57.36     10.58 o 
  -7   4  10        6.68        8.38      5.67 o 
  -6   4  10      140.05      139.59     10.58 o 
  -5   4  10       20.49       23.48      4.50 o 
  -4   4  10      163.81      165.46      6.88 o 
  -3   4  10       45.46       40.72      3.67 o 
  -2   4  10       28.28       35.43      2.57 o 
  -1   4  10      494.86      534.39     10.13 o 
   0   4  10      324.55      361.37      9.92 o 
   1   4  10      495.33      538.35     11.24 o 
   2   4  10       27.94       34.27      2.99 o 
   3   4  10       45.60       40.36      3.54 o 
   4   4  10      164.16      176.05     16.02 o 
   5   4  10       20.82       16.15      4.24 o 
   6   4  10      140.09      148.11     11.65 o 
   7   4  10        6.82       11.10      8.04 o 
  -7   5  10       13.86       19.74      5.69 o 
  -6   5  10       46.67       45.53      6.33 o 
  -5   5  10       39.38       40.21      5.68 o 
  -4   5  10      239.68      226.54     12.93 o 
  -3   5  10        1.99        1.57      2.07 o 
  -2   5  10      361.64      372.98      9.16 o 
  -1   5  10      924.20      880.16     14.34 o 
   0   5  10      103.84       74.64      4.50 o 
   1   5  10      924.83      896.15     17.69 o 
   2   5  10      362.44      386.14      8.12 o 
   3   5  10        1.90        3.99      2.14 o 
   4   5  10      240.37      218.98     11.66 o 
   5   5  10       38.95       39.43      8.52 o 
   6   5  10       46.83       53.49      6.57 o 
   7   5  10       13.67       11.84      9.16 o 
  -7   6  10      184.50      192.57     12.25 o 
  -6   6  10       95.07      109.34      8.75 o 
  -5   6  10      112.21      105.54     11.74 o 
  -4   6  10       36.58       30.92      3.54 o 
  -3   6  10      263.01      239.55      8.66 o 
  -2   6  10      440.98      404.33      9.82 o 
  -1   6  10       75.39       54.66      2.34 o 
   0   6  10      302.09      276.30      6.17 o 
   1   6  10       74.73       55.82      2.94 o 
   2   6  10      440.88      426.12      9.64 o 
   3   6  10      261.53      267.90      7.73 o 
   4   6  10       36.09       34.47      5.52 o 
   5   6  10      111.65       93.72      8.25 o 
   6   6  10       94.77       91.25      8.33 o 
   7   6  10      184.51      182.63     23.52 o 
  -7   7  10       40.51       47.38      6.76 o 
  -6   7  10       27.44       42.65      6.40 o 
  -5   7  10      111.86      110.20     13.02 o 
  -4   7  10      111.30      110.43     17.03 o 
  -3   7  10      272.60      257.97     12.22 o 
  -2   7  10      282.61      277.19      7.91 o 
  -1   7  10      704.96      606.09     11.14 o 
   0   7  10      928.20      832.46     14.77 o 
   1   7  10      704.64      613.42     12.92 o 
   2   7  10      282.46      297.46      7.50 o 
   3   7  10      273.23      284.37     19.25 o 
   4   7  10      111.24      148.72     20.83 o 
   5   7  10      112.68      105.29      8.75 o 
   6   7  10       27.69       28.58      5.89 o 
   7   7  10       40.78       36.24      6.73 o 
  -6   8  10       83.68       97.59      8.65 o 
  -5   8  10       28.34       35.94      5.48 o 
  -4   8  10       12.53       11.02      4.10 o 
  -3   8  10      136.26      155.97     10.74 o 
  -2   8  10      246.44      224.33     11.66 o 
  -1   8  10       77.08       81.20      2.95 o 
   0   8  10        6.61        7.74      1.47 o 
   1   8  10       76.78       79.22      3.53 o 
   2   8  10      246.86      259.10      6.80 o 
   3   8  10      136.13      165.31      7.92 o 
   4   8  10       12.79       14.54      3.09 o 
   5   8  10       28.26       26.67     11.42 o 
   6   8  10       83.85       71.01      8.34 o 
  -6   9  10       78.48       93.49     14.29 o 
  -5   9  10      151.58      165.43      8.31 o 
  -4   9  10       40.67       37.01      5.04 o 
  -3   9  10      225.39      204.55     31.75 o 
  -2   9  10       69.96       69.88      4.44 o 
  -1   9  10       38.35       35.06      2.73 o 
   0   9  10      421.33      398.19     10.17 o 
   1   9  10       37.82       32.93      2.53 o 
   2   9  10       70.24       78.97      3.66 o 
   3   9  10      225.34      249.41     18.91 o 
   4   9  10       40.89       41.77      8.29 o 
   5   9  10      151.95      148.26     12.61 o 
   6   9  10       78.76       76.95     10.31 o 
  -5  10  10      114.12       94.00     10.73 o 
  -4  10  10        5.57        3.94      3.39 o 
  -3  10  10      395.97      388.39     27.01 o 
  -2  10  10      212.91      184.27      6.93 o 
  -1  10  10      160.66      145.63      7.02 o 
   0  10  10       62.52       68.55      2.95 o 
   1  10  10      160.45      151.27      4.98 o 
   2  10  10      212.73      213.38      7.02 o 
   3  10  10      396.47      432.40     12.76 o 
   4  10  10        5.44        6.38      7.40 o 
   5  10  10      114.15      115.27      8.62 o 
  -5  11  10       96.83       89.52      9.31 o 
  -4  11  10       36.72       34.33      5.62 o 
  -3  11  10       74.94       72.55      5.89 o 
  -2  11  10       46.28       46.27      3.73 o 
  -1  11  10       75.58       83.32      5.31 o 
   0  11  10        9.06        4.89      1.49 o 
   1  11  10       75.91       86.70      3.83 o 
   2  11  10       46.62       56.44      3.31 o 
   3  11  10       75.14       89.37      5.81 o 
   4  11  10       36.64       45.28      5.06 o 
   5  11  10       97.21      120.65     10.54 o 
  -4  12  10      168.03      175.15     10.50 o 
  -3  12  10       73.01       63.35      5.35 o 
  -2  12  10      177.89      173.18     15.78 o 
  -1  12  10       60.89       61.39      5.20 o 
   0  12  10       88.64       87.32      4.50 o 
   1  12  10       60.52       57.21      3.33 o 
   2  12  10      178.78      199.91      6.14 o 
   3  12  10       73.35       84.08      6.41 o 
   4  12  10      168.56      191.24      9.27 o 
  -3  13  10      175.02      189.08     13.83 o 
  -2  13  10       17.88       13.92      4.55 o 
  -1  13  10      678.56      724.67     34.65 o 
   0  13  10       14.08       16.41      2.40 o 
   1  13  10      679.19      744.97     20.10 o 
   2  13  10       18.05       23.61      3.93 o 
   3  13  10      175.24      215.70      9.88 o 
  -1  14  10       50.24       53.38      5.76 o 
   0  14  10       12.85       11.97      2.29 o 
   1  14  10       49.97       55.42      3.70 o 
   1   0  11      349.02      377.62      7.12 o 
   2   0  11        0.03        6.15      1.30 o 
   3   0  11      640.98      670.14     15.97 o 
   4   0  11      312.45      341.21     10.63 o 
   5   0  11       77.07       80.93      7.00 o 
   6   0  11      191.47      207.36     16.59 o 
   7   0  11        6.92       13.38      6.21 o 
  -7   1  11       17.04       28.66      7.76 o 
  -6   1  11      510.23      472.63     19.30 o 
  -5   1  11      281.12      280.67     13.19 o 
  -4   1  11      459.56      465.64     13.16 o 
  -3   1  11      170.67      182.93      7.98 o 
  -2   1  11      598.44      635.67     11.95 o 
  -1   1  11     1387.70     1524.17     23.52 o 
   0   1  11     2075.42     2016.82     28.37 o 
   1   1  11     1386.68     1516.72     23.52 o 
   2   1  11      597.97      640.74     12.08 o 
   3   1  11      170.78      178.27      5.74 o 
   4   1  11      460.30      451.91     13.16 o 
   5   1  11      281.66      271.13     19.03 o 
   6   1  11      510.93      474.79     27.65 o 
   7   1  11       17.36       28.19      7.85 o 
  -7   2  11       73.72       82.37     17.98 o 
  -6   2  11      272.01      262.20     13.26 o 
  -5   2  11        3.84        6.35      3.21 o 
  -4   2  11      309.05      310.70     10.07 o 
  -3   2  11      332.94      347.92     11.09 o 
  -2   2  11      987.61     1034.27     18.15 o 
  -1   2  11      559.36      609.24     11.49 o 
   0   2  11     2313.81     2259.59     38.22 o 
   1   2  11      560.93      616.38      9.72 o 
   2   2  11      985.77     1007.66     18.22 o 
   3   2  11      332.06      332.48      8.64 o 
   4   2  11      308.91      311.70     21.05 o 
   5   2  11        3.82        6.36      6.24 o 
   6   2  11      272.58      255.95     19.05 o 
   7   2  11       73.79       98.68     12.71 o 
  -7   3  11       51.90       61.06      7.34 o 
  -6   3  11       17.79       22.01      4.72 o 
  -5   3  11      222.35      222.04     11.66 o 
  -4   3  11       19.97       21.63      3.09 o 
  -3   3  11      125.07      115.75      5.83 o 
  -2   3  11      135.43      147.88      5.45 o 
  -1   3  11      596.07      640.63     11.99 o 
   0   3  11      487.55      508.32     10.36 o 
   1   3  11      594.59      642.82     12.33 o 
   2   3  11      134.78      146.94      4.73 o 
   3   3  11      124.94      119.69      5.73 o 
   4   3  11       20.22       22.98      8.14 o 
   5   3  11      222.38      208.81     17.50 o 
   6   3  11       17.82       21.60      7.62 o 
   7   3  11       52.15       63.94     11.04 o 
  -7   4  11        2.08        9.61      7.41 o 
  -6   4  11       41.74       44.17      6.19 o 
  -5   4  11       58.68       57.17      6.57 o 
  -4   4  11      280.85      276.55      9.56 o 
  -3   4  11      447.18      425.55     12.63 o 
  -2   4  11       81.75       82.48      3.82 o 
  -1   4  11      333.10      353.55      6.76 o 
   0   4  11      248.92      228.47      5.26 o 
   1   4  11      333.50      345.97      7.72 o 
   2   4  11       82.22       85.40      3.26 o 
   3   4  11      445.92      436.58     14.18 o 
   4   4  11      281.04      283.13     21.26 o 
   5   4  11       58.81       60.83     10.92 o 
   6   4  11       41.98       46.97      9.98 o 
   7   4  11        1.97       12.23      7.91 o 
  -7   5  11      178.30      179.24     11.82 o 
  -6   5  11      131.19      145.71     10.12 o 
  -5   5  11      207.57      195.00     11.94 o 
  -4   5  11      118.02      110.44      6.42 o 
  -3   5  11       97.45       88.52      5.29 o 
  -2   5  11      147.13      146.17      5.08 o 
  -1   5  11      130.94      137.59      3.69 o 
   0   5  11        0.21       -0.36      1.09 o 
   1   5  11      130.05      134.62      4.60 o 
   2   5  11      147.14      148.07      4.87 o 
   3   5  11       97.42       88.65      5.26 o 
   4   5  11      118.43      118.74     15.91 o 
   5   5  11      208.46      210.33     18.84 o 
   6   5  11      130.92      138.03     15.70 o 
   7   5  11      179.08      193.85     18.47 o 
  -7   6  11      140.45      158.29     11.17 o 
  -6   6  11       57.43       56.91      7.20 o 
  -5   6  11      172.73      157.50      7.41 o 
  -4   6  11      452.14      418.51     13.15 o 
  -3   6  11      613.94      581.37     16.34 o 
  -2   6  11       90.20       91.15      4.02 o 
  -1   6  11      573.93      518.43      9.22 o 
   0   6  11      486.68      485.29      9.47 o 
   1   6  11      571.84      528.40     11.50 o 
   2   6  11       90.67       83.56      3.69 o 
   3   6  11      610.99      619.36     13.92 o 
   4   6  11      451.61      455.47     16.48 o 
   5   6  11      172.17      170.66     18.16 o 
   6   6  11       57.24       49.69      7.03 o 
   7   6  11      140.60      165.44     18.60 o 
  -6   7  11       56.55       54.92     10.75 o 
  -5   7  11       46.34       45.74      8.82 o 
  -4   7  11      102.71       90.10      7.04 o 
  -3   7  11      116.72      114.96      6.06 o 
  -2   7  11      362.01      325.90      8.66 o 
  -1   7  11      229.69      198.14      4.86 o 
   0   7  11      115.08       85.21      3.25 o 
   1   7  11      229.94      204.51      5.84 o 
   2   7  11      362.47      357.97      8.59 o 
   3   7  11      117.11      123.99      6.39 o 
   4   7  11      102.92       99.20      7.16 o 
   5   7  11       46.93       32.90      6.79 o 
   6   7  11       56.33       39.06      6.51 o 
  -6   8  11       99.31      128.86     10.54 o 
  -5   8  11       56.97       65.17      6.26 o 
  -4   8  11      206.71      192.37     16.59 o 
  -3   8  11      243.16      260.73     15.33 o 
  -2   8  11       23.10       18.58      2.44 o 
  -1   8  11      134.25      128.35      5.83 o 
   0   8  11      222.88      247.18      5.87 o 
   1   8  11      133.49      129.34      4.56 o 
   2   8  11       23.39       20.36      2.48 o 
   3   8  11      242.90      297.93     19.66 o 
   4   8  11      206.52      213.59     13.39 o 
   5   8  11       56.79       45.06      7.07 o 
   6   8  11       99.10       88.17      9.39 o 
  -6   9  11        9.40        3.28      3.78 o 
  -5   9  11       80.78       67.92      6.78 o 
  -4   9  11       83.87       79.04      6.86 o 
  -3   9  11       18.05       19.47      4.36 o 
  -2   9  11      414.65      385.40     13.39 o 
  -1   9  11       43.41       46.26      3.09 o 
   0   9  11      129.66      117.30      3.85 o 
   1   9  11       43.70       41.08      2.76 o 
   2   9  11      415.78      416.03      9.79 o 
   3   9  11       18.22       22.46      5.03 o 
   4   9  11       84.11       84.97      7.17 o 
   5   9  11       80.44       68.29      8.25 o 
   6   9  11        9.34       11.69      6.02 o 
  -5  10  11        0.07       -1.91      3.39 o 
  -4  10  11        3.49        5.49      3.66 o 
  -3  10  11      225.43      199.45      8.82 o 
  -2  10  11       81.88       74.81      4.44 o 
  -1  10  11      193.67      183.10      6.53 o 
   0  10  11      364.67      336.61     10.94 o 
   1  10  11      194.10      185.93      7.41 o 
   2  10  11       81.83       87.56      4.71 o 
   3  10  11      226.38      248.96      9.04 o 
   4  10  11        3.58        4.30      3.72 o 
   5  10  11        0.07       -9.72     11.78 o 
  -4  11  11       23.42       16.30      4.52 o 
  -3  11  11       93.49       86.51      5.01 o 
  -2  11  11      164.10      147.01      9.24 o 
  -1  11  11       68.91       64.95      3.80 o 
   0  11  11       58.52       65.15      3.28 o 
   1  11  11       68.90       68.10      3.49 o 
   2  11  11      163.91      173.98      5.62 o 
   3  11  11       93.71       99.47      6.06 o 
   4  11  11       23.11       26.43      5.28 o 
  -4  12  11       52.52       55.33      7.59 o 
  -3  12  11       60.31       57.18      4.45 o 
  -2  12  11      109.66      109.33      6.26 o 
  -1  12  11        8.85       10.74      3.09 o 
   0  12  11      203.46      197.26     10.62 o 
   1  12  11        8.86        9.76      2.08 o 
   2  12  11      109.49      125.52      4.89 o 
   3  12  11       60.06       70.86      5.39 o 
   4  12  11       53.09       63.21      8.08 o 
  -2  13  11      157.10      143.61     10.60 o 
  -1  13  11       65.79       81.23      7.92 o 
   0  13  11       95.92      102.68      5.25 o 
   1  13  11       65.72       72.42      3.87 o 
   2  13  11      156.74      167.91      8.47 o 
   0   0  12     2260.80     2431.16     52.16 o 
   1   0  12     1115.38     1247.62     19.76 o 
   2   0  12     1643.73     1753.10     30.10 o 
   3   0  12      387.03      386.11      9.69 o 
   4   0  12      171.00      172.57      7.40 o 
   5   0  12      171.20      172.70     15.11 o 
   6   0  12        2.92       12.85      6.25 o 
   7   0  12       17.86       24.98      7.63 o 
  -7   1  12        7.66       17.24      6.78 o 
  -6   1  12      526.92      462.78     27.58 o 
  -5   1  12       36.85       38.51      5.49 o 
  -4   1  12     1183.73     1179.25     29.07 o 
  -3   1  12      227.58      245.56      7.10 o 
  -2   1  12     1875.58     1981.32     33.69 o 
  -1   1  12      573.73      613.28     10.59 o 
   0   1  12     1178.45     1245.81     19.84 o 
   1   1  12      575.38      601.14     10.56 o 
   2   1  12     1872.71     2004.96     39.13 o 
   3   1  12      228.87      247.21      7.23 o 
   4   1  12     1181.50     1198.89     35.28 o 
   5   1  12       37.04       38.18      8.43 o 
   6   1  12      526.76      447.02     27.18 o 
   7   1  12        7.49       14.10      6.92 o 
  -7   2  12      134.27      137.88     14.27 o 
  -6   2  12      606.37      583.72     23.08 o 
  -5   2  12      480.24      469.57     19.22 o 
  -4   2  12      420.35      413.08     12.75 o 
  -3   2  12      615.38      631.05     17.15 o 
  -2   2  12     1007.27     1034.34     18.51 o 
  -1   2  12      229.71      243.51      5.39 o 
   0   2  12      911.92      966.75     14.56 o 
   1   2  12      228.87      251.67      5.09 o 
   2   2  12     1007.55     1034.59     18.68 o 
   3   2  12      615.55      645.54     16.48 o 
   4   2  12      421.29      441.14     15.81 o 
   5   2  12      479.38      497.67     28.96 o 
   6   2  12      607.85      608.31     33.78 o 
   7   2  12      133.75      149.81     15.77 o 
  -7   3  12       29.23       36.39      5.97 o 
  -6   3  12       35.94       36.86      5.91 o 
  -5   3  12       96.68      102.35      8.11 o 
  -4   3  12      381.75      353.65     11.37 o 
  -3   3  12      454.77      480.38     13.94 o 
  -2   3  12      191.13      186.81      6.04 o 
  -1   3  12      614.08      633.78     10.83 o 
   0   3  12      240.43      241.90      5.54 o 
   1   3  12      616.23      613.60     12.15 o 
   2   3  12      190.27      185.90      5.53 o 
   3   3  12      456.38      490.49     13.48 o 
   4   3  12      380.70      383.80     14.87 o 
   5   3  12       96.98      109.30     13.65 o 
   6   3  12       35.81       29.62      8.82 o 
   7   3  12       29.17       40.78     10.04 o 
  -7   4  12       35.39       37.64     10.57 o 
  -6   4  12        3.35        7.41      5.11 o 
  -5   4  12       93.99       88.67      8.06 o 
  -4   4  12       20.59       20.07      3.24 o 
  -3   4  12      121.79      103.65      5.85 o 
  -2   4  12       67.02       61.92      3.46 o 
  -1   4  12      957.87      888.12     14.54 o 
   0   4  12        9.26       18.04      1.77 o 
   1   4  12      957.17      877.02     17.80 o 
   2   4  12       66.70       64.58      2.87 o 
   3   4  12      121.38      101.99      5.62 o 
   4   4  12       20.41       24.92      5.26 o 
   5   4  12       92.81      102.87     14.18 o 
   6   4  12        3.40       11.33      8.11 o 
   7   4  12       34.97       41.57     10.43 o 
  -7   5  12      142.53      161.13     11.20 o 
  -6   5  12       25.34       31.70      5.63 o 
  -5   5  12       83.17       73.08     12.32 o 
  -4   5  12       84.12       79.69      6.11 o 
  -3   5  12      415.08      409.62     12.63 o 
  -2   5  12       49.12       50.04      7.06 o 
  -1   5  12      127.95      115.99      3.44 o 
   0   5  12     1049.58     1044.01     18.16 o 
   1   5  12      128.76      116.22      4.31 o 
   2   5  12       49.20       53.55      2.94 o 
   3   5  12      416.19      435.88     12.71 o 
   4   5  12       83.92       80.27      7.29 o 
   5   5  12       83.42       81.10     13.21 o 
   6   5  12       25.64       23.65     10.21 o 
   7   5  12      142.50      151.22     17.79 o 
  -6   6  12       17.26       28.80      5.43 o 
  -5   6  12      230.13      215.37     18.29 o 
  -4   6  12       15.05       15.22      4.44 o 
  -3   6  12      104.72       99.20      6.92 o 
  -2   6  12      146.12      134.07      5.11 o 
  -1   6  12       83.01       87.82      3.12 o 
   0   6  12        0.92        1.58      1.20 o 
   1   6  12       83.33       90.84      3.82 o 
   2   6  12      145.24      139.45      4.83 o 
   3   6  12      104.45      107.79      5.99 o 
   4   6  12       14.86       10.57      3.03 o 
   5   6  12      229.27      229.03     21.73 o 
   6   6  12       17.32       14.39     11.01 o 
  -6   7  12       16.02       24.35     11.68 o 
  -5   7  12       77.39       75.56     11.07 o 
  -4   7  12       40.22       48.72      8.40 o 
  -3   7  12      327.67      292.17     13.31 o 
  -2   7  12      142.12      116.95      7.63 o 
  -1   7  12       60.28       71.13      2.82 o 
   0   7  12      503.87      420.51      8.56 o 
   1   7  12       60.33       69.60      3.45 o 
   2   7  12      142.11      132.52      4.75 o 
   3   7  12      328.42      328.98     10.63 o 
   4   7  12       40.40       44.43      3.82 o 
   5   7  12       77.46       59.82     14.19 o 
   6   7  12       16.31       13.36     11.78 o 
  -6   8  12      130.67      118.40     12.85 o 
  -5   8  12      153.30      146.40     15.30 o 
  -4   8  12       62.37       61.01     12.55 o 
  -3   8  12       75.97       73.59     19.84 o 
  -2   8  12      118.40      110.84      5.25 o 
  -1   8  12       58.07       63.98      3.23 o 
   0   8  12        0.03        1.00      1.24 o 
   1   8  12       58.64       65.81      3.36 o 
   2   8  12      117.66      122.30      4.57 o 
   3   8  12       75.77       93.37     16.49 o 
   4   8  12       61.84       65.57      5.25 o 
   5   8  12      152.94      133.17     18.97 o 
   6   8  12      130.64      108.92     17.94 o 
  -5   9  12       13.89       15.14      4.45 o 
  -4   9  12       65.60       53.14      6.05 o 
  -3   9  12       63.29       58.20      4.11 o 
  -2   9  12      154.50      133.04     10.02 o 
  -1   9  12       36.22       31.40      2.47 o 
   0   9  12      174.69      156.01      4.61 o 
   1   9  12       36.18       42.78      6.48 o 
   2   9  12      154.36      161.43      7.18 o 
   3   9  12       63.45       72.46      8.17 o 
   4   9  12       66.04       71.46     11.87 o 
   5   9  12       14.02        8.42     13.59 o 
  -5  10  12       27.62       24.17      5.07 o 
  -4  10  12      105.08      100.96     10.00 o 
  -3  10  12       12.36       10.28      2.85 o 
  -2  10  12      245.76      226.36      8.21 o 
  -1  10  12       19.37       23.40      4.16 o 
   0  10  12       22.74       22.06      2.15 o 
   1  10  12       19.58       23.93      2.38 o 
   2  10  12      246.03      256.99      7.14 o 
   3  10  12       12.33       10.60      6.75 o 
   4  10  12      104.98      113.17      9.51 o 
   5  10  12       27.57       20.94     19.12 o 
  -4  11  12       57.26       42.89      6.09 o 
  -3  11  12       38.98       32.28      3.55 o 
  -2  11  12       21.00       19.92      2.98 o 
  -1  11  12       17.98       17.65      2.75 o 
   0  11  12       35.50       39.59      2.82 o 
   1  11  12       18.20       19.44      2.64 o 
   2  11  12       20.90       25.28      4.12 o 
   3  11  12       39.11       45.64      8.39 o 
   4  11  12       57.39       58.07      6.20 o 
  -3  12  12        7.81        4.79      2.88 o 
  -2  12  12      277.38      259.36     15.33 o 
  -1  12  12       33.10       27.83      4.67 o 
   0  12  12        6.07        6.96      1.78 o 
   1  12  12       32.99       32.19      2.80 o 
   2  12  12      277.84      295.59     20.05 o 
   3  12  12        7.72        6.86      3.13 o 
  -1  13  12        0.83       -0.30      2.07 o 
   0  13  12      197.63      197.39      8.81 o 
   1  13  12        0.85        1.78      1.74 o 
   1   0  13      156.19      161.28      4.24 o 
   2   0  13      684.55      771.28     14.56 o 
   3   0  13        1.86        2.34      1.77 o 
   4   0  13      659.98      676.29     18.58 o 
   5   0  13       17.97       32.22      8.11 o 
   6   0  13      211.13      205.64     17.37 o 
   7   0  13        0.02       12.00      6.72 o 
  -6   1  13      386.41      347.76     23.23 o 
  -5   1  13        6.39        8.43      5.19 o 
  -4   1  13      851.61      847.99     22.25 o 
  -3   1  13      117.58      114.39      4.88 o 
  -2   1  13      100.30      100.90      3.58 o 
  -1   1  13      294.64      307.31      6.31 o 
   0   1  13      145.16      173.94      4.67 o 
   1   1  13      294.42      308.13      5.90 o 
   2   1  13      100.40       99.24      3.65 o 
   3   1  13      117.82      115.56      5.06 o 
   4   1  13      849.98      868.46     27.14 o 
   5   1  13        6.58       17.33      7.20 o 
   6   1  13      384.76      356.76     24.12 o 
   7   1  13        2.62       14.77      7.37 o 
  -7   2  13       70.36       73.88     11.30 o 
  -6   2  13      153.20      150.40     10.22 o 
  -5   2  13      118.47      113.47      8.74 o 
  -4   2  13      497.12      478.23     14.41 o 
  -3   2  13      147.35      143.96      5.44 o 
  -2   2  13      877.53      958.64     17.34 o 
  -1   2  13      825.80      826.02     13.88 o 
   0   2  13     2121.64     2193.06     30.94 o 
   1   2  13      824.66      834.29     13.83 o 
   2   2  13      880.79      937.93     17.40 o 
   3   2  13      146.36      142.83      6.55 o 
   4   2  13      498.89      514.03     20.05 o 
   5   2  13      118.56      134.30     14.66 o 
   6   2  13      153.08      153.65     16.06 o 
   7   2  13       70.75       78.25     12.34 o 
  -7   3  13       84.13       88.26      8.71 o 
  -6   3  13      255.44      248.26     13.44 o 
  -5   3  13      127.70      123.00      6.64 o 
  -4   3  13      230.28      226.19      8.86 o 
  -3   3  13      121.77      108.94      4.76 o 
  -2   3  13      108.35       99.92      4.62 o 
  -1   3  13      218.78      274.81      5.84 o 
   0   3  13      222.47      249.19      5.22 o 
   1   3  13      218.20      266.67      6.62 o 
   2   3  13      107.65      101.22      3.70 o 
   3   3  13      122.23      114.92      9.73 o 
   4   3  13      229.83      236.29     11.70 o 
   5   3  13      128.46      144.05     15.70 o 
   6   3  13      255.80      244.41     20.41 o 
   7   3  13       84.36       76.71     12.54 o 
  -6   4  13       20.18       25.29      5.22 o 
  -5   4  13       84.08       66.74     10.62 o 
  -4   4  13      163.01      162.51      7.44 o 
  -3   4  13      389.79      368.79      9.60 o 
  -2   4  13      160.04      151.11      5.58 o 
  -1   4  13      793.48      726.33     12.40 o 
   0   4  13      208.54      217.40      5.21 o 
   1   4  13      792.79      731.17     15.25 o 
   2   4  13      158.79      159.68      4.72 o 
   3   4  13      388.93      376.48     11.54 o 
   4   4  13      162.16      150.84     10.17 o 
   5   4  13       83.59       74.39     13.04 o 
   6   4  13       20.09       36.61     10.50 o 
  -6   5  13      130.72      138.96     13.35 o 
  -5   5  13      241.33      211.57     21.89 o 
  -4   5  13       20.78       21.90      4.93 o 
  -3   5  13       53.71       42.87      4.38 o 
  -2   5  13      125.07      120.81      5.11 o 
  -1   5  13        7.72       11.10      1.43 o 
   0   5  13      134.13      141.29      4.27 o 
   1   5  13        7.91        8.41      1.64 o 
   2   5  13      124.98      120.08      4.50 o 
   3   5  13       54.19       47.90      3.75 o 
   4   5  13       20.53       15.58      3.34 o 
   5   5  13      241.68      247.21     21.98 o 
   6   5  13      131.04      116.74     16.41 o 
  -6   6  13       40.11       43.81      6.57 o 
  -5   6  13      110.74      109.55     11.41 o 
  -4   6  13       95.72      103.98     12.46 o 
  -3   6  13      209.02      206.05      8.13 o 
  -2   6  13      148.06      148.80      5.65 o 
  -1   6  13       58.20       52.99      3.41 o 
   0   6  13      271.49      243.86      6.44 o 
   1   6  13       58.23       56.05      3.09 o 
   2   6  13      148.34      164.61      5.31 o 
   3   6  13      209.34      223.69      8.62 o 
   4   6  13       96.06       94.46      5.19 o 
   5   6  13      110.82      105.40     16.47 o 
   6   6  13       39.86       35.86     12.74 o 
  -6   7  13       48.81       47.50      6.22 o 
  -5   7  13       38.71       41.43      9.01 o 
  -4   7  13        0.11        6.11      6.37 o 
  -3   7  13      199.00      175.75      7.75 o 
  -2   7  13       90.58       83.20      6.14 o 
  -1   7  13       95.80       86.36      4.69 o 
   0   7  13       58.97       62.14      2.89 o 
   1   7  13       95.61       81.36      5.55 o 
   2   7  13       90.84       93.69      4.06 o 
   3   7  13      198.02      204.98     10.54 o 
   4   7  13        0.09       -2.19      4.94 o 
   5   7  13       38.52       30.91     13.17 o 
   6   7  13       48.81       41.55     14.45 o 
  -5   8  13       77.69       67.75      6.87 o 
  -4   8  13      146.89      128.40     17.28 o 
  -3   8  13       30.66       28.92      3.21 o 
  -2   8  13      199.64      191.05     10.59 o 
  -1   8  13      148.68      155.72      5.54 o 
   0   8  13       21.06       17.57      1.84 o 
   1   8  13      148.41      148.83      5.09 o 
   2   8  13      198.85      209.26      7.66 o 
   3   8  13       30.53       31.78      4.00 o 
   4   8  13      146.66      156.45      7.73 o 
   5   8  13       77.85       62.44     15.72 o 
  -5   9  13        5.23       -2.50      4.71 o 
  -4   9  13      104.76      102.41     13.11 o 
  -3   9  13       61.81       60.01     11.34 o 
  -2   9  13      100.88       91.68      5.76 o 
  -1   9  13       32.93       37.71      5.11 o 
   0   9  13       10.69       10.10      2.00 o 
   1   9  13       33.30       32.98      2.66 o 
   2   9  13      100.64      111.37      5.16 o 
   3   9  13       61.73       59.47      6.74 o 
   4   9  13      104.96      125.32     15.04 o 
   5   9  13        5.31       -3.83     15.87 o 
  -4  10  13      167.62      142.92     23.58 o 
  -3  10  13      106.98      102.29      5.50 o 
  -2  10  13      160.45      165.81      7.01 o 
  -1  10  13      299.01      298.91     13.46 o 
   0  10  13        7.51       16.02      2.21 o 
   1  10  13      298.79      307.40      8.09 o 
   2  10  13      159.89      178.32      6.20 o 
   3  10  13      106.68      114.70      6.53 o 
   4  10  13      167.52      171.18     11.70 o 
  -3  11  13      135.10      120.68     10.25 o 
  -2  11  13       91.70       99.07     14.67 o 
  -1  11  13       69.39       73.16      8.86 o 
   0  11  13       11.22       10.41      3.15 o 
   1  11  13       69.89       78.26      4.94 o 
   2  11  13       91.36      109.36      5.96 o 
   3  11  13      135.71      139.15     10.36 o 
  -2  12  13       39.32       34.48      5.02 o 
  -1  12  13        8.03        7.97      2.96 o 
   0  12  13      102.47      105.92      7.14 o 
   1  12  13        8.15       10.72      2.00 o 
   2  12  13       39.41       47.22      4.50 o 
   0   0  14     1151.86     1231.39     28.07 o 
   1   0  14       26.43       27.07      1.82 o 
   2   0  14        8.53       11.80      1.60 o 
   3   0  14        3.73        1.26      2.84 o 
   4   0  14      268.93      282.45     12.54 o 
   5   0  14      137.54      135.92     14.75 o 
   6   0  14      156.89      168.94     16.55 o 
  -6   1  14       46.33       45.69      9.81 o 
  -5   1  14        3.23        2.68      6.37 o 
  -4   1  14       71.53       70.07      5.45 o 
  -3   1  14       18.93       19.64      2.65 o 
  -2   1  14      233.01      252.21      6.29 o 
  -1   1  14      119.88      124.99      3.66 o 
   0   1  14       37.55       39.07      2.33 o 
   1   1  14      120.08      123.39      3.97 o 
   2   1  14      231.47      252.97      6.35 o 
   3   1  14       18.98       18.24      3.10 o 
   4   1  14       70.56       69.91      9.78 o 
   5   1  14        3.27        6.55      7.17 o 
   6   1  14       46.56       45.04     10.12 o 
  -6   2  14       64.85       71.30     11.25 o 
  -5   2  14       41.13       40.33      4.54 o 
  -4   2  14       68.65       82.81      7.24 o 
  -3   2  14      101.93       96.75      7.56 o 
  -2   2  14      203.51      208.88      5.50 o 
  -1   2  14      133.52      156.34      4.18 o 
   0   2  14     1345.87     1355.89     21.63 o 
   1   2  14      133.59      148.94      4.74 o 
   2   2  14      203.01      200.98      6.01 o 
   3   2  14      102.25      101.64      5.77 o 
   4   2  14       69.09       71.78      7.16 o 
   5   2  14       41.26       48.73     10.64 o 
   6   2  14       65.47       74.42     12.37 o 
  -6   3  14        6.15        8.45      6.38 o 
  -5   3  14      178.49      160.32      7.98 o 
  -4   3  14      194.14      198.40      8.55 o 
  -3   3  14      429.20      405.55     10.53 o 
  -2   3  14      328.58      332.57      9.30 o 
  -1   3  14        5.97        6.63      1.31 o 
   0   3  14      247.43      232.33      5.46 o 
   1   3  14        6.06        3.13      1.44 o 
   2   3  14      329.72      355.07      7.83 o 
   3   3  14      428.61      410.21     12.34 o 
   4   3  14      194.60      202.45     11.30 o 
   5   3  14      178.52      160.36     17.93 o 
   6   3  14        6.08       13.45      9.01 o 
  -6   4  14      146.07      161.85     11.17 o 
  -5   4  14      168.94      150.96     11.10 o 
  -4   4  14      123.14      118.05      6.72 o 
  -3   4  14      119.00      108.82      6.27 o 
  -2   4  14       61.42       61.68      3.84 o 
  -1   4  14      297.35      256.95      5.71 o 
   0   4  14      214.30      221.22      5.08 o 
   1   4  14      296.54      259.26      7.05 o 
   2   4  14       61.24       64.11      4.66 o 
   3   4  14      118.51      105.36      5.99 o 
   4   4  14      122.76      116.57      9.31 o 
   5   4  14      169.09      152.02     18.34 o 
   6   4  14      145.86      171.46     18.81 o 
  -6   5  14       21.00       35.53     12.81 o 
  -5   5  14      157.66      140.58     12.88 o 
  -4   5  14      249.62      224.38     15.02 o 
  -3   5  14       91.94       85.51      6.27 o 
  -2   5  14      368.01      349.92      9.63 o 
  -1   5  14       99.75      106.69      4.77 o 
   0   5  14       51.62       50.54      2.51 o 
   1   5  14       99.89      106.21      4.22 o 
   2   5  14      366.62      376.19      9.14 o 
   3   5  14       91.76       75.98      4.48 o 
   4   5  14      248.98      238.62      9.27 o 
   5   5  14      158.18      171.58     20.15 o 
   6   5  14       21.09       22.31     11.69 o 
  -6   6  14      123.91      106.51     29.20 o 
  -5   6  14        4.02        7.15      7.35 o 
  -4   6  14       17.64       22.58      5.82 o 
  -3   6  14       25.31       22.67      4.53 o 
  -2   6  14      155.65      137.60      6.11 o 
  -1   6  14       10.89       11.82      1.53 o 
   0   6  14      101.17      102.88      3.43 o 
   1   6  14       10.91       10.03      1.83 o 
   2   6  14      155.38      148.11      5.09 o 
   3   6  14       25.61       24.75      3.63 o 
   4   6  14       17.51       15.22      3.20 o 
   5   6  14        4.08        2.31     11.51 o 
   6   6  14      124.27      114.53     18.02 o 
  -5   7  14       74.37       65.76      9.62 o 
  -4   7  14      102.29      100.89     10.30 o 
  -3   7  14        6.93        6.07      2.28 o 
  -2   7  14      210.28      196.29      7.62 o 
  -1   7  14      111.38      107.87      8.75 o 
   0   7  14       33.35       28.87      2.31 o 
   1   7  14      111.52      105.59      6.67 o 
   2   7  14      209.65      218.79      6.42 o 
   3   7  14        6.88        7.97      3.57 o 
   4   7  14      102.10      102.44      6.54 o 
   5   7  14       74.03       59.31     15.89 o 
  -5   8  14       11.14        7.33      4.20 o 
  -4   8  14      120.87      106.33     16.86 o 
  -3   8  14      135.53      120.89      5.91 o 
  -2   8  14      116.39      104.88      5.54 o 
  -1   8  14       65.78       70.17      3.38 o 
   0   8  14       79.83       97.20      4.08 o 
   1   8  14       66.12       66.35      3.53 o 
   2   8  14      116.39      125.59      4.75 o 
   3   8  14      135.62      126.94      7.72 o 
   4   8  14      120.20      113.71      7.02 o 
   5   8  14       11.15      -10.79     10.79 o 
  -4   9  14       35.47       30.20      7.81 o 
  -3   9  14       28.95       23.55      4.72 o 
  -2   9  14       76.38       76.70      5.75 o 
  -1   9  14       27.33       35.07      6.16 o 
   0   9  14       86.06       89.04      4.40 o 
   1   9  14       26.88       26.22      2.53 o 
   2   9  14       76.96       87.01      4.16 o 
   3   9  14       28.99       29.36      6.03 o 
   4   9  14       35.81       37.21      7.72 o 
  -3  10  14      314.83      290.53     10.01 o 
  -2  10  14      267.78      255.49     15.37 o 
  -1  10  14       55.29       50.47      4.16 o 
   0  10  14      464.00      523.44     24.70 o 
   1  10  14       55.06       63.42      5.48 o 
   2  10  14      267.51      296.35     10.24 o 
   3  10  14      314.04      331.57     11.28 o 
  -2  11  14       20.30       14.13      5.34 o 
  -1  11  14      116.81      109.89      8.75 o 
   0  11  14       24.35       27.11      3.03 o 
   1  11  14      116.31      129.51      7.16 o 
   2  11  14       20.48       25.46      3.75 o 
   0  12  14       17.34       26.51      6.55 o 
   1   0  15       44.66       48.12      2.67 o 
   2   0  15        9.14       11.98      1.62 o 
   3   0  15      179.15      169.36      6.45 o 
   4   0  15        1.90        0.15      4.34 o 
   5   0  15       52.01       50.76      6.41 o 
   6   0  15        6.94        9.92      7.61 o 
  -6   1  15       21.53       39.26      9.41 o 
  -5   1  15      223.05      205.79     11.05 o 
  -4   1  15       32.79       32.90      4.42 o 
  -3   1  15       58.66       63.50      4.14 o 
  -2   1  15        8.19        9.33      2.36 o 
  -1   1  15      210.76      221.55      5.55 o 
   0   1  15      361.52      372.55      7.52 o 
   1   1  15      210.39      216.84      5.98 o 
   2   1  15        8.16        9.82      2.87 o 
   3   1  15       58.72       62.22      4.73 o 
   4   1  15       32.82       28.87      5.77 o 
   5   1  15      223.95      219.25     11.72 o 
   6   1  15       21.33       36.71      9.94 o 
  -6   2  15        0.17       23.08      7.96 o 
  -5   2  15      144.24      146.11     14.04 o 
  -4   2  15       27.22       28.11      4.86 o 
  -3   2  15      326.88      310.09      9.00 o 
  -2   2  15       83.46       88.71      4.77 o 
  -1   2  15       28.33       29.72      2.02 o 
   0   2  15       77.84       79.43      3.20 o 
   1   2  15       28.08       28.86      2.58 o 
   2   2  15       83.30       87.52      3.56 o 
   3   2  15      325.49      325.67     10.75 o 
   4   2  15       27.16       30.31      6.02 o 
   5   2  15      144.06      139.89     17.32 o 
   6   2  15        0.16        9.50      8.68 o 
  -6   3  15       56.19       60.47      9.38 o 
  -5   3  15       72.90       73.76      5.99 o 
  -4   3  15       59.91       57.65      7.79 o 
  -3   3  15       40.31       39.69      5.42 o 
  -2   3  15       28.82       31.95      3.26 o 
  -1   3  15      301.13      319.53      6.66 o 
   0   3  15      248.48      263.47      5.96 o 
   1   3  15      301.09      313.95      8.15 o 
   2   3  15       28.58       35.20      2.66 o 
   3   3  15       40.55       37.59      4.08 o 
   4   3  15       60.25       56.05      7.12 o 
   5   3  15       73.21       69.24     13.85 o 
   6   3  15       56.20       61.35     13.12 o 
  -6   4  15       13.99       23.18      7.23 o 
  -5   4  15        9.29       11.11      5.98 o 
  -4   4  15      103.12      111.58      8.18 o 
  -3   4  15       26.42       27.84      3.05 o 
  -2   4  15      196.96      197.72      6.99 o 
  -1   4  15      158.06      153.99      4.23 o 
   0   4  15      105.31       98.20      3.64 o 
   1   4  15      158.86      149.99      5.16 o 
   2   4  15      196.94      205.00      6.15 o 
   3   4  15       26.31       31.32      5.93 o 
   4   4  15      103.04      105.54      9.39 o 
   5   4  15        9.12       17.58     11.39 o 
   6   4  15       14.00       16.45     11.03 o 
  -5   5  15       29.66       33.93      4.45 o 
  -4   5  15      100.03      103.79      9.50 o 
  -3   5  15      155.61      142.77      6.08 o 
  -2   5  15       42.92       36.20      4.07 o 
  -1   5  15      292.58      301.00     10.69 o 
   0   5  15       97.10      104.96      3.75 o 
   1   5  15      292.85      290.67      7.79 o 
   2   5  15       42.67       42.77      2.91 o 
   3   5  15      156.22      156.82      7.36 o 
   4   5  15       99.86      104.78      5.57 o 
   5   5  15       29.89       27.67     13.08 o 
  -5   6  15       13.29       16.24      7.32 o 
  -4   6  15      122.10      118.07     14.36 o 
  -3   6  15      105.46       94.44      6.95 o 
  -2   6  15      186.35      180.04      7.24 o 
  -1   6  15       37.35       42.14      3.03 o 
   0   6  15       31.35       32.63      2.31 o 
   1   6  15       37.49       41.01      2.89 o 
   2   6  15      186.40      195.28      6.03 o 
   3   6  15      105.35       99.91      6.14 o 
   4   6  15      121.95      117.94      6.96 o 
   5   6  15       13.34       -3.90     11.59 o 
  -5   7  15       84.06       73.75     12.77 o 
  -4   7  15       92.92       76.85     13.78 o 
  -3   7  15       17.72       14.10      2.93 o 
  -2   7  15       16.41       13.51      2.90 o 
  -1   7  15        7.01        8.08      1.46 o 
   0   7  15        9.46       12.24      1.91 o 
   1   7  15        6.79        4.69      1.60 o 
   2   7  15       16.25       16.77      2.27 o 
   3   7  15       17.62       13.14      3.44 o 
   4   7  15       92.89       87.00      8.25 o 
   5   7  15       84.00       51.74     15.69 o 
  -4   8  15        8.76        6.72      4.30 o 
  -3   8  15      151.77      140.27     10.34 o 
  -2   8  15      175.36      173.73      7.35 o 
  -1   8  15       62.71       59.65      4.31 o 
   0   8  15       91.00      105.72      4.21 o 
   1   8  15       62.41       65.74      3.61 o 
   2   8  15      174.95      192.24      6.10 o 
   3   8  15      151.90      148.22      7.48 o 
   4   8  15        8.65        0.64      6.19 o 
  -3   9  15       72.23       66.89      4.88 o 
  -2   9  15      247.48      249.29      9.88 o 
  -1   9  15       64.94       55.64      4.32 o 
   0   9  15      298.16      311.61     11.78 o 
   1   9  15       64.98       71.95      6.47 o 
   2   9  15      248.79      281.82      9.92 o 
   3   9  15       72.25       73.72      9.44 o 
  -3  10  15       12.14       11.72      2.97 o 
  -2  10  15       81.76       76.57      8.85 o 
  -1  10  15       54.18       55.41      5.10 o 
   0  10  15        0.76        2.20      6.50 o 
   1  10  15       53.87       63.55      5.30 o 
   2  10  15       82.12      107.62      8.70 o 
   3  10  15       12.11       12.35      8.62 o 
  -1  11  15      141.55      130.71      7.72 o 
   0  11  15      130.21      154.46     16.70 o 
   1  11  15      141.75      145.62      5.34 o 
   0   0  16      198.36      200.23      7.17 o 
   1   0  16      123.60      125.49      4.48 o 
   2   0  16      108.78      101.29      5.22 o 
   3   0  16       56.47       67.71      5.06 o 
   4   0  16       18.94       18.36      5.63 o 
   5   0  16      212.21      209.32     12.85 o 
  -5   1  16      117.05      110.69     11.17 o 
  -4   1  16        4.19        4.71      8.38 o 
  -3   1  16      246.76      252.24      8.27 o 
  -2   1  16        5.93        6.04      2.73 o 
  -1   1  16      147.27      140.43      4.41 o 
   0   1  16       33.99       29.63      2.31 o 
   1   1  16      148.22      138.38      4.74 o 
   2   1  16        5.90        5.62      1.66 o 
   3   1  16      247.91      250.12      9.33 o 
   4   1  16        4.18        2.76      5.99 o 
   5   1  16      117.16      115.95      9.82 o 
  -5   2  16      249.15      231.80     15.02 o 
  -4   2  16       19.49       18.82      4.02 o 
  -3   2  16       14.40       15.52      2.95 o 
  -2   2  16        4.43        1.73      2.05 o 
  -1   2  16      196.16      205.49      5.41 o 
   0   2  16        0.68        1.04      1.89 o 
   1   2  16      196.35      200.82      6.17 o 
   2   2  16        4.46        4.87      1.74 o 
   3   2  16       14.38       13.14      3.78 o 
   4   2  16       19.44       14.68      5.81 o 
   5   2  16      248.96      251.83     14.22 o 
  -5   3  16       50.19       51.99      7.00 o 
  -4   3  16       16.03       13.40      4.02 o 
  -3   3  16      222.02      226.16      9.94 o 
  -2   3  16       13.76       15.06      2.73 o 
  -1   3  16       62.96       66.70      3.39 o 
   0   3  16      146.39      137.20      4.27 o 
   1   3  16       63.43       66.37      3.46 o 
   2   3  16       13.80       12.55      2.41 o 
   3   3  16      222.47      215.74      7.50 o 
   4   3  16       16.00       13.60      3.55 o 
   5   3  16       50.13       40.17      7.19 o 
  -5   4  16      363.98      350.91     33.01 o 
  -4   4  16       53.71       52.73      5.91 o 
  -3   4  16       42.85       43.60      4.21 o 
  -2   4  16        3.45        1.04      2.08 o 
  -1   4  16       16.62       17.89      2.16 o 
   0   4  16       20.27       24.23      2.10 o 
   1   4  16       16.77       14.44      2.58 o 
   2   4  16        3.51        1.68      1.98 o 
   3   4  16       42.81       44.96      3.99 o 
   4   4  16       53.84       58.35      6.18 o 
   5   4  16      363.84      356.12     16.64 o 
  -5   5  16      131.63      111.89     19.99 o 
  -4   5  16       87.48       76.18     14.09 o 
  -3   5  16      499.73      477.15     14.18 o 
  -2   5  16       20.50       20.98      3.11 o 
  -1   5  16      119.09      133.94      4.88 o 
   0   5  16       25.57       22.03      2.06 o 
   1   5  16      119.68      132.96      4.93 o 
   2   5  16       20.66       24.18      3.42 o 
   3   5  16      500.80      501.38     14.82 o 
   4   5  16       87.51       90.22      5.26 o 
   5   5  16      131.88      124.51     10.63 o 
  -4   6  16      109.64      112.93     14.96 o 
  -3   6  16        6.69        3.57      2.87 o 
  -2   6  16       18.21       12.47      2.70 o 
  -1   6  16       28.29       25.34      2.47 o 
   0   6  16       41.62       33.11      2.59 o 
   1   6  16       28.30       27.01      2.61 o 
   2   6  16       18.05       17.26      3.72 o 
   3   6  16        6.66        8.81      3.24 o 
   4   6  16      109.53      107.59      7.98 o 
  -4   7  16      157.87      149.17     29.99 o 
  -3   7  16      179.53      162.02      8.92 o 
  -2   7  16       31.24       31.35      3.70 o 
  -1   7  16       66.92       67.21      4.62 o 
   0   7  16       13.90       11.23      1.91 o 
   1   7  16       66.67       75.02      3.82 o 
   2   7  16       31.46       30.07      3.93 o 
   3   7  16      179.19      173.58     10.14 o 
   4   7  16      157.73      169.93     11.72 o 
  -3   8  16       16.39        7.86      2.87 o 
  -2   8  16       41.49       32.57      3.85 o 
  -1   8  16       66.64       61.43      4.58 o 
   0   8  16       14.97       15.47      2.11 o 
   1   8  16       66.56       73.45      3.93 o 
   2   8  16       41.75       42.86      4.38 o 
   3   8  16       16.35       15.62      4.66 o 
  -3   9  16       70.41       57.67     16.20 o 
  -2   9  16      316.01      276.43      9.87 o 
  -1   9  16       82.33       78.78      5.06 o 
   0   9  16      267.08      254.18     12.55 o 
   1   9  16       82.52       87.27      4.94 o 
   2   9  16      315.75      304.25     10.54 o 
   3   9  16       70.56       46.59     12.98 o 
  -1  10  16       10.07       10.42      2.97 o 
   0  10  16      270.51      282.26     13.76 o 
   1  10  16        9.94       14.09      3.59 o 
   1   0  17       17.91       15.15      2.54 o 
   2   0  17       65.12       62.25      3.90 o 
   3   0  17        2.24       -1.07      2.54 o 
   4   0  17       19.65       13.46      5.99 o 
   5   0  17        8.37       -1.14     11.58 o 
  -5   1  17       60.85       59.46     11.41 o 
  -4   1  17       42.46       42.04     13.12 o 
  -3   1  17       40.31       41.60      3.97 o 
  -2   1  17       41.33       41.46      3.89 o 
  -1   1  17      287.53      298.77      7.57 o 
   0   1  17      315.71      344.47      7.21 o 
   1   1  17      287.54      307.42      7.60 o 
   2   1  17       41.41       43.96      3.75 o 
   3   1  17       40.24       44.45      4.66 o 
   4   1  17       42.56       36.07      6.90 o 
   5   1  17       60.67       65.77     13.10 o 
  -5   2  17       48.93       42.15     16.09 o 
  -4   2  17       40.77       32.81      5.14 o 
  -3   2  17      149.73      158.47      7.65 o 
  -2   2  17       83.45       85.52      4.98 o 
  -1   2  17       18.88       25.82      2.50 o 
   0   2  17       53.61       58.95      2.90 o 
   1   2  17       19.18       24.66      3.65 o 
   2   2  17       83.88       88.87      8.64 o 
   3   2  17      150.68      154.34      6.57 o 
   4   2  17       40.88       33.30      4.45 o 
   5   2  17       48.99       49.70      7.59 o 
  -5   3  17       95.59       88.84      8.09 o 
  -4   3  17      116.54      119.38      8.94 o 
  -3   3  17        1.40       -1.08      2.32 o 
  -2   3  17       11.10        8.81      2.60 o 
  -1   3  17       85.17       82.44      3.51 o 
   0   3  17       47.81       51.37      5.28 o 
   1   3  17       85.14       87.40      4.98 o 
   2   3  17       11.19        7.35      3.24 o 
   3   3  17        1.44       -0.35      2.46 o 
   4   3  17      116.77      121.85      7.13 o 
   5   3  17       95.66       89.09      9.17 o 
  -4   4  17      127.44      122.73      8.75 o 
  -3   4  17      222.42      209.39     10.01 o 
  -2   4  17       77.80       77.16      4.78 o 
  -1   4  17      325.15      333.28      7.71 o 
   0   4  17       55.66       56.16      3.27 o 
   1   4  17      324.26      333.42      8.66 o 
   2   4  17       78.06       85.83      5.64 o 
   3   4  17      221.44      222.07      9.09 o 
   4   4  17      127.60      112.88      6.08 o 
  -4   5  17       24.59       23.43      4.73 o 
  -3   5  17       44.32       39.91      4.20 o 
  -2   5  17       47.25       43.26      4.22 o 
  -1   5  17      369.66      387.41     11.78 o 
   0   5  17       22.73       27.34      3.91 o 
   1   5  17      369.14      371.35      9.50 o 
   2   5  17       47.66       40.70      5.83 o 
   3   5  17       44.04       39.10      5.04 o 
   4   5  17       24.72       21.86      4.83 o 
  -4   6  17       88.41       83.75     14.75 o 
  -3   6  17       74.40       61.60      5.60 o 
  -2   6  17       96.71       82.61      5.23 o 
  -1   6  17      163.61      160.84      7.56 o 
   0   6  17       77.03       70.48      4.25 o 
   1   6  17      163.31      168.33      5.78 o 
   2   6  17       97.04       94.20      5.85 o 
   3   6  17       73.94       72.93      6.03 o 
   4   6  17       88.80       75.66      5.97 o 
  -3   7  17       70.03       57.60      4.74 o 
  -2   7  17       16.25       14.56      3.13 o 
  -1   7  17       97.86       88.95      5.35 o 
   0   7  17       29.02       25.11      2.51 o 
   1   7  17       97.64       96.45      4.36 o 
   2   7  17       15.94       14.71      4.18 o 
   3   7  17       69.79       61.42      5.40 o 
  -2   8  17       52.96       42.99      4.36 o 
  -1   8  17       66.45       58.35      4.56 o 
   0   8  17        1.33        0.81      2.09 o 
   1   8  17       66.57       62.85      3.77 o 
   2   8  17       52.62       51.54      4.75 o 
  -1   9  17       22.37       14.11      3.40 o 
   0   9  17      109.22      117.60      8.74 o 
   1   9  17       22.22       18.84      2.50 o 
   0   0  18        1.02        1.76      3.66 o 
   1   0  18      206.62      202.28      6.00 o 
   2   0  18       83.60       89.17      5.02 o 
   3   0  18       38.35       37.78      4.58 o 
   4   0  18      424.92      436.14     13.86 o 
  -4   1  18      332.80      323.16     16.32 o 
  -3   1  18       91.60       88.30      6.00 o 
  -2   1  18      162.06      166.82      6.20 o 
  -1   1  18      201.60      203.59      6.07 o 
   0   1  18       30.28       35.81      2.84 o 
   1   1  18      201.34      210.71      6.48 o 
   2   1  18      161.51      171.59      7.76 o 
   3   1  18       91.37       85.93      5.12 o 
   4   1  18      332.16      339.80     12.01 o 
  -4   2  18      205.84      204.04     13.87 o 
  -3   2  18        8.86        7.60      2.89 o 
  -2   2  18        2.84       -0.26      2.27 o 
  -1   2  18        3.87        3.72      4.40 o 
   0   2  18       96.58       94.04      5.06 o 
   1   2  18        3.83        7.26      1.93 o 
   2   2  18        2.91       -0.34      2.68 o 
   3   2  18        8.86        8.33      2.88 o 
   4   2  18      206.25      219.81     10.31 o 
  -4   3  18       99.39       87.39     10.81 o 
  -3   3  18        4.31        2.16      2.49 o 
  -2   3  18       88.74       81.93      5.12 o 
  -1   3  18       68.14       68.92      3.70 o 
   0   3  18        7.06        7.36      1.95 o 
   1   3  18       67.98       67.07      3.70 o 
   2   3  18       88.87       87.57      5.81 o 
   3   3  18        4.29        2.89      5.11 o 
   4   3  18       99.01       87.92      6.22 o 
  -4   4  18       29.98       32.35      5.40 o 
  -3   4  18       70.76       63.89      4.78 o 
  -2   4  18      238.36      223.42      8.74 o 
  -1   4  18       14.02       16.32      3.03 o 
   0   4  18      509.60      544.62     12.30 o 
   1   4  18       13.96       15.35      2.30 o 
   2   4  18      238.71      239.36      9.17 o 
   3   4  18       70.71       74.16      5.66 o 
   4   4  18       30.34       27.52      6.00 o 
  -3   5  18      208.16      206.88      9.71 o 
  -2   5  18      115.23      105.21      6.13 o 
  -1   5  18       71.22       72.55      4.91 o 
   0   5  18        1.86        1.80      1.96 o 
   1   5  18       71.76       77.34      4.00 o 
   2   5  18      115.79      117.29      8.33 o 
   3   5  18      208.32      217.79      9.55 o 
  -3   6  18      211.12      205.33     13.32 o 
  -2   6  18      165.52      148.37      7.20 o 
  -1   6  18       96.11       88.68      4.83 o 
   0   6  18      284.75      296.93     12.06 o 
   1   6  18       96.56      102.60      5.18 o 
   2   6  18      165.91      156.68      7.43 o 
   3   6  18      212.16      213.18     10.62 o 
  -2   7  18      175.95      167.71     11.51 o 
  -1   7  18      178.19      159.52     12.10 o 
   0   7  18       82.57       90.43      5.41 o 
   1   7  18      178.38      166.17      5.76 o 
   2   7  18      176.85      190.31      9.80 o 
  -1   8  18        8.62        2.00      6.58 o 
   0   8  18      133.24      145.50      6.08 o 
   1   8  18        8.71        4.35      8.13 o 
   1   0  19       52.08       41.00      3.11 o 
   2   0  19        5.52       -0.49      5.60 o 
   3   0  19       38.29       34.35      4.08 o 
  -3   1  19       93.86       93.30      6.37 o 
  -2   1  19      440.08      439.28     12.27 o 
  -1   1  19       28.18       27.51      2.63 o 
   0   1  19      650.88      679.66     16.00 o 
   1   1  19       28.16       24.74      2.70 o 
   2   1  19      440.03      450.76     13.85 o 
   3   1  19       93.76       89.94      5.34 o 
  -3   2  19       41.06       32.40      4.06 o 
  -2   2  19       34.73       32.71      3.66 o 
  -1   2  19       32.27       27.97      4.55 o 
   0   2  19        0.08       -2.04      2.56 o 
   1   2  19       32.07       31.98      3.94 o 
   2   2  19       35.25       36.97     10.63 o 
   3   2  19       40.87       41.83      4.80 o 
  -3   3  19       33.85       28.69      3.90 o 
  -2   3  19       19.20       13.28      2.98 o 
  -1   3  19       71.52       72.89      3.87 o 
   0   3  19       90.94      101.55      5.17 o 
   1   3  19       71.78       73.85      5.90 o 
   2   3  19       19.28       14.90      3.42 o 
   3   3  19       33.89       32.08      5.79 o 
  -2   4  19      206.83      213.83      9.66 o 
  -1   4  19      141.63      139.56      6.66 o 
   0   4  19       37.29       33.99      5.24 o 
   1   4  19      141.79      140.97      5.33 o 
   2   4  19      207.06      199.83      8.52 o 
   3   4  19      107.57       75.38     16.54 o 
  -2   5  19       28.33       28.18      3.95 o 
  -1   5  19      115.09      113.54      6.80 o 
   0   5  19        4.52        3.39      3.46 o 
   1   5  19      114.82      122.39      7.64 o 
   2   5  19       28.52       31.00      5.59 o 
  -1   6  19       52.60       42.68      5.14 o 
   0   6  19      515.89      503.79     27.58 o 
   1   6  19       52.21       47.99      3.36 o 
   0   0  20       61.41       53.35      5.47 o 
   1   0  20       59.25       58.69      6.50 o 
   2   0  20       16.39       17.66      7.36 o 
  -2   1  20        2.24       -0.79      5.15 o 
  -1   1  20       43.00       37.42      3.00 o 
   0   1  20        5.97        4.44      8.01 o 
   1   1  20       43.25       37.91      5.17 o 
   2   1  20        2.23       -3.16      7.97 o 
  -2   2  20        0.39       -4.84      4.89 o 
  -1   2  20      134.26      135.35      9.67 o 
   0   2  20        2.54        1.99      2.28 o 
   1   2  20      134.57      127.29      6.20 o 
   2   2  20        0.41       -0.43      7.60 o 
  -1   3  20       38.64       37.20      3.96 o 
   0   3  20       36.95       30.61      3.31 o 
   1   3  20       38.62       38.12      6.83 o 
   0   4  20       58.59       63.87      4.37 o 
   1   4  20      309.11      288.54     24.23 o 
                                                 
